# Supplementary material for: Safety profile of TNF- alpha Inhibitors in pediatric patients: A post-marketing surveillance study based on the FAERS database
Source: PLoS One. 2025 Dec 2;20(12):e0328465. doi: 10.1371/journal.pone.0328465 (PMC12671830; doi:10.1371/journal.pone.0328465)
Supplement: S1 Table — This table presents the AE signals identified in children treated with TNF-α inhibitors, including the event PT, the number of reported cases (n), the ROR indicating the strength of the signal, and the corresponding 95% CI. (XLSX) [file pone.0328465.s001.xlsx]

## Sheet: Sheet1
PT	n	ROR	soc_name_en	ROR(95%Cl)	Based on the ROR algorithm, determine whether it is a positive signal.(lower limit of 95% CI>1, a≥3)
OFF LABEL USE	4805	2.07	INJURY, POISONING AND PROCEDURAL COMPLICATIONS	2.07 ( 2.01 - 2.14 )	YES
FISTULA DISCHARGE	14	262.69	MUSCULOSKELETAL AND CONNECTIVE TISSUE DISORDERS	262.69 ( 34.54 - 1997.78 )	YES
INJECTION SITE PAPULE	148	173.81	GENERAL DISORDERS AND ADMINISTRATION SITE CONDITIONS	173.81 ( 103.76 - 291.14 )	YES
PRODUCT USE ISSUE	1657	2.24	INJURY, POISONING AND PROCEDURAL COMPLICATIONS	2.24 ( 2.13 - 2.36 )	YES
PYREXIA	1358	1.14	GENERAL DISORDERS AND ADMINISTRATION SITE CONDITIONS	1.14 ( 1.07 - 1.2 )	YES
PROCEDURAL INTESTINAL PERFORATION	9	168.87	INJURY, POISONING AND PROCEDURAL COMPLICATIONS	168.87 ( 21.39 - 1332.93 )	YES
GENITAL ABSCESS	6	112.57	INFECTIONS AND INFESTATIONS	112.57 ( 13.55 - 935.1 )	YES
RECTAL STENOSIS	30	93.83	GASTROINTESTINAL DISORDERS	93.83 ( 39.05 - 225.45 )	YES
BLAU SYNDROME	10	93.82	CONGENITAL, FAMILIAL AND GENETIC DISORDERS	93.82 ( 20.55 - 428.18 )	YES
HEADACHE	1105	1.36	NERVOUS SYSTEM DISORDERS	1.36 ( 1.28 - 1.44 )	YES
ILEAL STENOSIS	132	91.85	GASTROINTESTINAL DISORDERS	91.85 ( 60.71 - 138.95 )	YES
DIARRHOEA	1005	1.53	GASTROINTESTINAL DISORDERS	1.53 ( 1.43 - 1.63 )	YES
PARADOXICAL PSORIASIS	12	75.05	SKIN AND SUBCUTANEOUS TISSUE DISORDERS	75.05 ( 21.18 - 265.97 )	YES
NAUSEA	922	1.31	GASTROINTESTINAL DISORDERS	1.31 ( 1.23 - 1.4 )	YES
FATIGUE	868	1.73	GENERAL DISORDERS AND ADMINISTRATION SITE CONDITIONS	1.73 ( 1.61 - 1.85 )	YES
INCORRECT DOSE ADMINISTERED	830	2.19	INJURY, POISONING AND PROCEDURAL COMPLICATIONS	2.19 ( 2.04 - 2.35 )	YES
ANORECTAL STENOSIS	4	75.05	GASTROINTESTINAL DISORDERS	75.05 ( 8.39 - 671.47 )	YES
PAIN	807	2.25	GENERAL DISORDERS AND ADMINISTRATION SITE CONDITIONS	2.25 ( 2.09 - 2.42 )	YES
ILEOCOLECTOMY	4	75.05	SURGICAL AND MEDICAL PROCEDURES	75.05 ( 8.39 - 671.47 )	YES
JOINT FLUID DRAINAGE	4	75.05	SURGICAL AND MEDICAL PROCEDURES	75.05 ( 8.39 - 671.47 )	YES
ANORECTAL SWELLING	4	75.05	GASTROINTESTINAL DISORDERS	75.05 ( 8.39 - 671.47 )	YES
MALAISE	665	1.84	GENERAL DISORDERS AND ADMINISTRATION SITE CONDITIONS	1.84 ( 1.7 - 1.99 )	YES
METASTATIC CUTANEOUS CROHN'S DISEASE	4	75.05	SKIN AND SUBCUTANEOUS TISSUE DISORDERS	75.05 ( 8.39 - 671.47 )	YES
CONDITION AGGRAVATED	598	1.13	GENERAL DISORDERS AND ADMINISTRATION SITE CONDITIONS	1.13 ( 1.04 - 1.22 )	YES
DYSPNOEA	594	1.17	RESPIRATORY, THORACIC AND MEDIASTINAL DISORDERS	1.17 ( 1.08 - 1.27 )	YES
INTESTINAL ANASTOMOSIS COMPLICATION	7	65.67	INJURY, POISONING AND PROCEDURAL COMPLICATIONS	65.67 ( 13.64 - 316.12 )	YES
COUGH	585	1.36	RESPIRATORY, THORACIC AND MEDIASTINAL DISORDERS	1.36 ( 1.25 - 1.48 )	YES
GASTROINTESTINAL SCARRING	7	65.67	GASTROINTESTINAL DISORDERS	65.67 ( 13.64 - 316.12 )	YES
LARGE INTESTINAL STENOSIS	52	65.07	GASTROINTESTINAL DISORDERS	65.07 ( 36.64 - 115.58 )	YES
INTESTINAL RESECTION	109	63.98	SURGICAL AND MEDICAL PROCEDURES	63.98 ( 43.14 - 94.88 )	YES
ADVERSE FOOD REACTION	10	62.54	GENERAL DISORDERS AND ADMINISTRATION SITE CONDITIONS	62.54 ( 17.21 - 227.26 )	YES
FISTULA OF SMALL INTESTINE	9	56.29	GASTROINTESTINAL DISORDERS	56.29 ( 15.24 - 207.92 )	YES
ABDOMINAL PAIN UPPER	484	1.52	GASTROINTESTINAL DISORDERS	1.52 ( 1.38 - 1.67 )	YES
JEJUNAL STENOSIS	6	56.29	GASTROINTESTINAL DISORDERS	56.29 ( 11.36 - 278.89 )	YES
DIZZINESS	435	1.17	NERVOUS SYSTEM DISORDERS	1.17 ( 1.06 - 1.29 )	YES
WEIGHT DECREASED	427	1.63	INVESTIGATIONS	1.63 ( 1.48 - 1.8 )	YES
FAECAL CALPROTECTIN	6	56.29	INVESTIGATIONS	56.29 ( 11.36 - 278.89 )	YES
FOETAL EXPOSURE DURING PREGNANCY	416	1.34	INJURY, POISONING AND PROCEDURAL COMPLICATIONS	1.34 ( 1.21 - 1.48 )	YES
PAIN IN EXTREMITY	404	1.91	MUSCULOSKELETAL AND CONNECTIVE TISSUE DISORDERS	1.91 ( 1.72 - 2.11 )	YES
STEROID THERAPY	3	56.28	SURGICAL AND MEDICAL PROCEDURES	56.28 ( 5.85 - 541.12 )	YES
PROBIOTIC THERAPY	3	56.28	SURGICAL AND MEDICAL PROCEDURES	56.28 ( 5.85 - 541.12 )	YES
INFLUENZA	358	2.17	INFECTIONS AND INFESTATIONS	2.17 ( 1.95 - 2.42 )	YES
PERITONEAL TUBERCULOSIS	3	56.28	INFECTIONS AND INFESTATIONS	56.28 ( 5.85 - 541.12 )	YES
HANGNAIL	3	56.28	SKIN AND SUBCUTANEOUS TISSUE DISORDERS	56.28 ( 5.85 - 541.12 )	YES
STRICTUROPLASTY	3	56.28	SURGICAL AND MEDICAL PROCEDURES	56.28 ( 5.85 - 541.12 )	YES
CAMPTODACTYLY-ARTHROPATHY-COXA VARA-PERICARDITIS SYNDROME	3	56.28	CONGENITAL, FAMILIAL AND GENETIC DISORDERS	56.28 ( 5.85 - 541.12 )	YES
ANAPHYLACTIC REACTION	286	1.77	IMMUNE SYSTEM DISORDERS	1.77 ( 1.57 - 2 )	YES
THROMBOSIS WITH THROMBOCYTOPENIA SYNDROME	3	56.28	BLOOD AND LYMPHATIC SYSTEM DISORDERS	56.28 ( 5.85 - 541.12 )	YES
MULTICENTRIC RETICULOHISTIOCYTOSIS	3	56.28	NEOPLASMS BENIGN, MALIGNANT AND UNSPECIFIED (INCL CYSTS AND POLYPS)	56.28 ( 5.85 - 541.12 )	YES
ASTHENIA	264	1.22	GENERAL DISORDERS AND ADMINISTRATION SITE CONDITIONS	1.22 ( 1.08 - 1.38 )	YES
BACK PAIN	259	2.09	MUSCULOSKELETAL AND CONNECTIVE TISSUE DISORDERS	2.09 ( 1.84 - 2.38 )	YES
ANAEMIA	258	1.31	BLOOD AND LYMPHATIC SYSTEM DISORDERS	1.31 ( 1.16 - 1.49 )	YES
INTESTINAL STENOSIS	100	52.17	GASTROINTESTINAL DISORDERS	52.17 ( 35.64 - 76.36 )	YES
DEHYDRATION	239	1.4	METABOLISM AND NUTRITION DISORDERS	1.4 ( 1.22 - 1.59 )	YES
INFECTION	233	1.36	INFECTIONS AND INFESTATIONS	1.36 ( 1.19 - 1.56 )	YES
COLOSTOMY CLOSURE	11	51.6	SURGICAL AND MEDICAL PROCEDURES	51.6 ( 16.43 - 162.05 )	YES
HOSPITALISATION	231	1.64	SURGICAL AND MEDICAL PROCEDURES	1.64 ( 1.44 - 1.88 )	YES
INTESTINAL FISTULA	27	50.67	GASTROINTESTINAL DISORDERS	50.67 ( 24.53 - 104.68 )	YES
RHINORRHOEA	227	2.07	RESPIRATORY, THORACIC AND MEDIASTINAL DISORDERS	2.07 ( 1.8 - 2.37 )	YES
VIRAL INFECTION	224	1.56	INFECTIONS AND INFESTATIONS	1.56 ( 1.36 - 1.78 )	YES
GASTROINTESTINAL FISTULA	10	46.91	GASTROINTESTINAL DISORDERS	46.91 ( 14.71 - 149.57 )	YES
TERMINAL ILEITIS	10	46.91	GASTROINTESTINAL DISORDERS	46.91 ( 14.71 - 149.57 )	YES
COVID-19	217	1.58	INFECTIONS AND INFESTATIONS	1.58 ( 1.38 - 1.82 )	YES
CONSTIPATION	215	1.24	GASTROINTESTINAL DISORDERS	1.24 ( 1.08 - 1.42 )	YES
ANASTOMOTIC LEAK	5	46.91	INJURY, POISONING AND PROCEDURAL COMPLICATIONS	46.91 ( 9.1 - 241.77 )	YES
CHEST PAIN	206	1.25	GENERAL DISORDERS AND ADMINISTRATION SITE CONDITIONS	1.25 ( 1.09 - 1.44 )	YES
ANAL SKIN TAGS	7	43.78	GASTROINTESTINAL DISORDERS	43.78 ( 11.32 - 169.3 )	YES
THERAPEUTIC RESPONSE DECREASED	203	2.16	GENERAL DISORDERS AND ADMINISTRATION SITE CONDITIONS	2.16 ( 1.87 - 2.5 )	YES
SMALL INTESTINAL RESECTION	27	42.22	SURGICAL AND MEDICAL PROCEDURES	42.22 ( 21.39 - 83.35 )	YES
ACCIDENTAL EXPOSURE TO PRODUCT	198	1.28	INJURY, POISONING AND PROCEDURAL COMPLICATIONS	1.28 ( 1.11 - 1.48 )	YES
GAIT DISTURBANCE	193	1.34	GENERAL DISORDERS AND ADMINISTRATION SITE CONDITIONS	1.34 ( 1.16 - 1.55 )	YES
GASTROINTESTINAL STENOSIS	9	42.22	GASTROINTESTINAL DISORDERS	42.22 ( 13 - 137.09 )	YES
ALOPECIA	193	1.87	SKIN AND SUBCUTANEOUS TISSUE DISORDERS	1.87 ( 1.61 - 2.16 )	YES
CROHN'S DISEASE	2991	41.85	GASTROINTESTINAL DISORDERS	41.85 ( 39.25 - 44.62 )	YES
INJECTION SITE MACULE	11	41.28	GENERAL DISORDERS AND ADMINISTRATION SITE CONDITIONS	41.28 ( 14.34 - 118.81 )	YES
FLUSHING	181	1.79	VASCULAR DISORDERS	1.79 ( 1.53 - 2.08 )	YES
LATENT TUBERCULOSIS	17	39.87	INFECTIONS AND INFESTATIONS	39.87 ( 17.21 - 92.4 )	YES
RECTAL ABSCESS	44	39.33	INFECTIONS AND INFESTATIONS	39.33 ( 23.38 - 66.14 )	YES
CHRONIC RECURRENT MULTIFOCAL OSTEOMYELITIS	38	37.54	MUSCULOSKELETAL AND CONNECTIVE TISSUE DISORDERS	37.54 ( 21.64 - 65.11 )	YES
NASAL CONGESTION	176	2.11	RESPIRATORY, THORACIC AND MEDIASTINAL DISORDERS	2.11 ( 1.8 - 2.46 )	YES
ILEOSTOMY CLOSURE	16	37.53	SURGICAL AND MEDICAL PROCEDURES	37.53 ( 16.06 - 87.69 )	YES
INFECTED FISTULA	8	37.53	INFECTIONS AND INFESTATIONS	37.53 ( 11.3 - 124.62 )	YES
PALLOR	166	1.23	VASCULAR DISORDERS	1.23 ( 1.05 - 1.44 )	YES
GENITAL HERPES	8	37.53	INFECTIONS AND INFESTATIONS	37.53 ( 11.3 - 124.62 )	YES
CHEST DISCOMFORT	164	2.19	GENERAL DISORDERS AND ADMINISTRATION SITE CONDITIONS	2.19 ( 1.86 - 2.58 )	YES
PROCTOCOLECTOMY	4	37.52	SURGICAL AND MEDICAL PROCEDURES	37.52 ( 6.87 - 204.87 )	YES
GASTROINTESTINAL MUCOSA HYPERAEMIA	4	37.52	GASTROINTESTINAL DISORDERS	37.52 ( 6.87 - 204.87 )	YES
MATERNAL EXPOSURE BEFORE PREGNANCY	180	34.88	INJURY, POISONING AND PROCEDURAL COMPLICATIONS	34.88 ( 27.25 - 44.65 )	YES
MENINGITIS LISTERIA	9	33.77	INFECTIONS AND INFESTATIONS	33.77 ( 11.32 - 100.78 )	YES
C-REACTIVE PROTEIN INCREASED	156	2.11	INVESTIGATIONS	2.11 ( 1.79 - 2.49 )	YES
ENTEROVESICAL FISTULA	9	33.77	GASTROINTESTINAL DISORDERS	33.77 ( 11.32 - 100.78 )	YES
HIDRADENITIS	64	32.47	SKIN AND SUBCUTANEOUS TISSUE DISORDERS	32.47 ( 21.66 - 48.68 )	YES
INTESTINAL ANASTOMOSIS	15	31.27	SURGICAL AND MEDICAL PROCEDURES	31.27 ( 13.69 - 71.46 )	YES
DOUBLE STRANDED DNA ANTIBODY POSITIVE	5	31.27	INVESTIGATIONS	31.27 ( 7.47 - 130.85 )	YES
URINARY TRACT INFECTION	150	1.68	INFECTIONS AND INFESTATIONS	1.68 ( 1.42 - 1.98 )	YES
ABDOMINAL DISCOMFORT	148	1.22	GASTROINTESTINAL DISORDERS	1.22 ( 1.04 - 1.45 )	YES
ILEOCAECAL RESECTION	5	31.27	SURGICAL AND MEDICAL PROCEDURES	31.27 ( 7.47 - 130.85 )	YES
HAEMOGLOBIN DECREASED	143	1.24	INVESTIGATIONS	1.24 ( 1.04 - 1.46 )	YES
PERIPHERAL SWELLING	142	2.46	GENERAL DISORDERS AND ADMINISTRATION SITE CONDITIONS	2.46 ( 2.07 - 2.93 )	YES
POSTMATURE BABY	21	30.31	PREGNANCY, PUERPERIUM AND PERINATAL CONDITIONS	30.31 ( 15.18 - 60.54 )	YES
UPPER RESPIRATORY TRACT INFECTION	141	1.51	INFECTIONS AND INFESTATIONS	1.51 ( 1.27 - 1.79 )	YES
PARAESTHESIA	140	1.39	NERVOUS SYSTEM DISORDERS	1.39 ( 1.17 - 1.65 )	YES
TREATMENT FAILURE	140	1.3	GENERAL DISORDERS AND ADMINISTRATION SITE CONDITIONS	1.3 ( 1.09 - 1.54 )	YES
MIGRAINE	139	1.9	NERVOUS SYSTEM DISORDERS	1.9 ( 1.59 - 2.26 )	YES
INTESTINAL MUCOSAL HYPERTROPHY	8	30.02	GASTROINTESTINAL DISORDERS	30.02 ( 9.82 - 91.77 )	YES
HYPOAESTHESIA	137	1.75	NERVOUS SYSTEM DISORDERS	1.75 ( 1.47 - 2.09 )	YES
CONTUSION	135	1.51	INJURY, POISONING AND PROCEDURAL COMPLICATIONS	1.51 ( 1.27 - 1.8 )	YES
FAECAL CALPROTECTIN ABNORMAL	8	30.02	INVESTIGATIONS	30.02 ( 9.82 - 91.77 )	YES
LYMPHADENOPATHY	131	1.61	BLOOD AND LYMPHATIC SYSTEM DISORDERS	1.61 ( 1.35 - 1.92 )	YES
TUBERCULIN TEST POSITIVE	15	28.15	INVESTIGATIONS	28.15 ( 12.64 - 62.65 )	YES
INTESTINAL CYST	3	28.14	GASTROINTESTINAL DISORDERS	28.14 ( 4.7 - 168.43 )	YES
THERAPY NON-RESPONDER	128	1.38	GENERAL DISORDERS AND ADMINISTRATION SITE CONDITIONS	1.38 ( 1.15 - 1.65 )	YES
ANTICIPATORY ANXIETY	3	28.14	PSYCHIATRIC DISORDERS	28.14 ( 4.7 - 168.43 )	YES
STAPHYLOCOCCAL INFECTION	122	1.67	INFECTIONS AND INFESTATIONS	1.67 ( 1.39 - 2.01 )	YES
MUSCULOSKELETAL STIFFNESS	121	2.07	MUSCULOSKELETAL AND CONNECTIVE TISSUE DISORDERS	2.07 ( 1.71 - 2.5 )	YES
MENISCUS OPERATION	3	28.14	SURGICAL AND MEDICAL PROCEDURES	28.14 ( 4.7 - 168.43 )	YES
PANCREATITIS	116	1.42	GASTROINTESTINAL DISORDERS	1.42 ( 1.17 - 1.71 )	YES
SWELLING	115	1.5	GENERAL DISORDERS AND ADMINISTRATION SITE CONDITIONS	1.5 ( 1.24 - 1.82 )	YES
VAGINAL FISTULA	3	28.14	REPRODUCTIVE SYSTEM AND BREAST DISORDERS	28.14 ( 4.7 - 168.43 )	YES
INFLUENZA LIKE ILLNESS	106	2.42	GENERAL DISORDERS AND ADMINISTRATION SITE CONDITIONS	2.42 ( 1.98 - 2.97 )	YES
COLONOSCOPY ABNORMAL	3	28.14	INVESTIGATIONS	28.14 ( 4.7 - 168.43 )	YES
CHOLANGIOCARCINOMA	3	28.14	NEOPLASMS BENIGN, MALIGNANT AND UNSPECIFIED (INCL CYSTS AND POLYPS)	28.14 ( 4.7 - 168.43 )	YES
ANAL ABSCESS	199	28.13	INFECTIONS AND INFESTATIONS	28.13 ( 22.58 - 35.04 )	YES
THERAPEUTIC PRODUCT EFFECT INCOMPLETE	95	1.57	GENERAL DISORDERS AND ADMINISTRATION SITE CONDITIONS	1.57 ( 1.27 - 1.93 )	YES
DRUG INTOLERANCE	94	1.38	GENERAL DISORDERS AND ADMINISTRATION SITE CONDITIONS	1.38 ( 1.12 - 1.7 )	YES
ANKYLOSING SPONDYLITIS	41	27.48	MUSCULOSKELETAL AND CONNECTIVE TISSUE DISORDERS	27.48 ( 17 - 44.44 )	YES
MENISCUS INJURY	16	27.29	INJURY, POISONING AND PROCEDURAL COMPLICATIONS	27.29 ( 12.67 - 58.81 )	YES
BRONCHITIS	90	1.34	INFECTIONS AND INFESTATIONS	1.34 ( 1.08 - 1.66 )	YES
FREQUENT BOWEL MOVEMENTS	422	27.14	GASTROINTESTINAL DISORDERS	27.14 ( 23.38 - 31.5 )	YES
INJECTION SITE WARMTH	233	26.72	GENERAL DISORDERS AND ADMINISTRATION SITE CONDITIONS	26.72 ( 21.88 - 32.63 )	YES
STRESS	88	2.28	PSYCHIATRIC DISORDERS	2.28 ( 1.83 - 2.85 )	YES
FEELING HOT	87	1.78	GENERAL DISORDERS AND ADMINISTRATION SITE CONDITIONS	1.78 ( 1.43 - 2.22 )	YES
SMALL INTESTINAL STENOSIS	21	26.27	GASTROINTESTINAL DISORDERS	26.27 ( 13.54 - 50.96 )	YES
OMPHALITIS	7	26.27	INFECTIONS AND INFESTATIONS	26.27 ( 8.34 - 82.76 )	YES
FISTULA	156	26.17	MUSCULOSKELETAL AND CONNECTIVE TISSUE DISORDERS	26.17 ( 20.53 - 33.37 )	YES
COLECTOMY	84	25.86	SURGICAL AND MEDICAL PROCEDURES	25.86 ( 18.59 - 35.96 )	YES
PSORIATIC ARTHROPATHY	42	25.43	MUSCULOSKELETAL AND CONNECTIVE TISSUE DISORDERS	25.43 ( 15.99 - 40.45 )	YES
ANAPHYLACTIC SHOCK	82	1.63	IMMUNE SYSTEM DISORDERS	1.63 ( 1.3 - 2.04 )	YES
CONTRAINDICATION TO VACCINATION	12	25.02	SOCIAL CIRCUMSTANCES	25.02 ( 10.54 - 59.38 )	YES
MIXED CONNECTIVE TISSUE DISEASE	4	25.02	MUSCULOSKELETAL AND CONNECTIVE TISSUE DISORDERS	25.02 ( 5.6 - 111.78 )	YES
ILEOSTOMY	37	24.8	SURGICAL AND MEDICAL PROCEDURES	24.8 ( 15.18 - 40.52 )	YES
SURGERY	80	2.47	SURGICAL AND MEDICAL PROCEDURES	2.47 ( 1.96 - 3.12 )	YES
THROAT TIGHTNESS	79	2.33	RESPIRATORY, THORACIC AND MEDIASTINAL DISORDERS	2.33 ( 1.85 - 2.95 )	YES
DERMATITIS PSORIASIFORM	30	24.48	SKIN AND SUBCUTANEOUS TISSUE DISORDERS	24.48 ( 14.22 - 42.14 )	YES
NEEDLE ISSUE	76	1.36	PRODUCT ISSUES	1.36 ( 1.08 - 1.72 )	YES
PYODERMA GANGRENOSUM	43	24.46	SKIN AND SUBCUTANEOUS TISSUE DISORDERS	24.46 ( 15.54 - 38.5 )	YES
GASTROINTESTINAL INFLAMMATION	177	24.11	GASTROINTESTINAL DISORDERS	24.11 ( 19.29 - 30.12 )	YES
ADVERSE EVENT	74	1.39	GENERAL DISORDERS AND ADMINISTRATION SITE CONDITIONS	1.39 ( 1.1 - 1.76 )	YES
NECK PAIN	74	2.21	MUSCULOSKELETAL AND CONNECTIVE TISSUE DISORDERS	2.21 ( 1.74 - 2.81 )	YES
UVEITIS	308	23.85	EYE DISORDERS	23.85 ( 20.16 - 28.22 )	YES
TAKAYASU'S ARTERITIS	39	23.61	VASCULAR DISORDERS	23.61 ( 14.73 - 37.84 )	YES
ARTHRITIS ENTEROPATHIC	5	23.45	MUSCULOSKELETAL AND CONNECTIVE TISSUE DISORDERS	23.45 ( 6.3 - 87.34 )	YES
COLON OPERATION	5	23.45	SURGICAL AND MEDICAL PROCEDURES	23.45 ( 6.3 - 87.34 )	YES
LOWER RESPIRATORY TRACT INFECTION	69	2.14	INFECTIONS AND INFESTATIONS	2.14 ( 1.67 - 2.75 )	YES
ADVERSE DRUG REACTION	69	1.36	GENERAL DISORDERS AND ADMINISTRATION SITE CONDITIONS	1.36 ( 1.07 - 1.74 )	YES
INGROWN HAIR	5	23.45	SKIN AND SUBCUTANEOUS TISSUE DISORDERS	23.45 ( 6.3 - 87.34 )	YES
STOMA CREATION	5	23.45	SURGICAL AND MEDICAL PROCEDURES	23.45 ( 6.3 - 87.34 )	YES
ABSCESS INTESTINAL	36	23.3	INFECTIONS AND INFESTATIONS	23.3 ( 14.29 - 38 )	YES
GUTTATE PSORIASIS	11	22.93	SKIN AND SUBCUTANEOUS TISSUE DISORDERS	22.93 ( 9.5 - 55.34 )	YES
STREPTOCOCCAL INFECTION	65	2.66	INFECTIONS AND INFESTATIONS	2.66 ( 2.05 - 3.45 )	YES
ANAL FISTULA	150	22.91	GASTROINTESTINAL DISORDERS	22.91 ( 18.05 - 29.09 )	YES
CATARACT OPERATION	6	22.51	SURGICAL AND MEDICAL PROCEDURES	22.51 ( 6.87 - 73.78 )	YES
NEPHROLITHIASIS	65	2.07	RENAL AND URINARY DISORDERS	2.07 ( 1.61 - 2.68 )	YES
POUCHITIS	38	22.29	GASTROINTESTINAL DISORDERS	22.29 ( 13.93 - 35.67 )	YES
GASTRITIS	64	1.77	GASTROINTESTINAL DISORDERS	1.77 ( 1.37 - 2.28 )	YES
PSORIASIS	581	22.24	SKIN AND SUBCUTANEOUS TISSUE DISORDERS	22.24 ( 19.72 - 25.08 )	YES
GASTROINTESTINAL STOMA COMPLICATION	31	21.55	INJURY, POISONING AND PROCEDURAL COMPLICATIONS	21.55 ( 12.86 - 36.1 )	YES
MYCOBACTERIUM TUBERCULOSIS COMPLEX TEST POSITIVE	8	21.44	INVESTIGATIONS	21.44 ( 7.78 - 59.13 )	YES
COLECTOMY TOTAL	11	20.64	SURGICAL AND MEDICAL PROCEDURES	20.64 ( 8.77 - 48.6 )	YES
DRUG LEVEL ABNORMAL	29	20.16	INVESTIGATIONS	20.16 ( 11.93 - 34.05 )	YES
PERIRECTAL ABSCESS	47	20.05	INFECTIONS AND INFESTATIONS	20.05 ( 13.29 - 30.25 )	YES
INJECTION SITE PRURITUS	569	19.81	GENERAL DISORDERS AND ADMINISTRATION SITE CONDITIONS	19.81 ( 17.61 - 22.28 )	YES
FAECAL CALPROTECTIN INCREASED	66	19.06	INVESTIGATIONS	19.06 ( 13.53 - 26.85 )	YES
IRITIS	28	18.77	EYE DISORDERS	18.77 ( 11.11 - 31.69 )	YES
PHARYNGITIS	57	1.89	INFECTIONS AND INFESTATIONS	1.89 ( 1.44 - 2.48 )	YES
OSTEITIS	21	18.76	MUSCULOSKELETAL AND CONNECTIVE TISSUE DISORDERS	18.76 ( 10.25 - 34.36 )	YES
PUSTULAR PSORIASIS	20	18.76	SKIN AND SUBCUTANEOUS TISSUE DISORDERS	18.76 ( 10.1 - 34.88 )	YES
STENOSIS	15	18.76	GENERAL DISORDERS AND ADMINISTRATION SITE CONDITIONS	18.76 ( 9.17 - 38.38 )	YES
RHEUMATIC DISORDER	13	18.76	MUSCULOSKELETAL AND CONNECTIVE TISSUE DISORDERS	18.76 ( 8.7 - 40.48 )	YES
FEMALE GENITAL TRACT FISTULA	10	18.76	REPRODUCTIVE SYSTEM AND BREAST DISORDERS	18.76 ( 7.81 - 45.08 )	YES
RETROPERITONEAL ABSCESS	7	18.76	INFECTIONS AND INFESTATIONS	18.76 ( 6.58 - 53.49 )	YES
ANASTOMOTIC STENOSIS	6	18.76	INJURY, POISONING AND PROCEDURAL COMPLICATIONS	18.76 ( 6.05 - 58.18 )	YES
MONONEUROPATHY	6	18.76	NERVOUS SYSTEM DISORDERS	18.76 ( 6.05 - 58.18 )	YES
POLYCHONDRITIS	6	18.76	MUSCULOSKELETAL AND CONNECTIVE TISSUE DISORDERS	18.76 ( 6.05 - 58.18 )	YES
EAR PAIN	50	2.06	EAR AND LABYRINTH DISORDERS	2.06 ( 1.54 - 2.76 )	YES
NEOPLASM SKIN	4	18.76	NEOPLASMS BENIGN, MALIGNANT AND UNSPECIFIED (INCL CYSTS AND POLYPS)	18.76 ( 4.69 - 75.02 )	YES
JOINT INJURY	48	1.76	INJURY, POISONING AND PROCEDURAL COMPLICATIONS	1.76 ( 1.31 - 2.37 )	YES
PLATELET COUNT INCREASED	48	1.75	INVESTIGATIONS	1.75 ( 1.3 - 2.36 )	YES
ABDOMINAL PAIN LOWER	47	1.98	GASTROINTESTINAL DISORDERS	1.98 ( 1.46 - 2.67 )	YES
INJECTION SITE ANAESTHESIA	4	18.76	GENERAL DISORDERS AND ADMINISTRATION SITE CONDITIONS	18.76 ( 4.69 - 75.02 )	YES
SKIN INFECTION	47	2.43	INFECTIONS AND INFESTATIONS	2.43 ( 1.79 - 3.29 )	YES
OVARIAN GERM CELL TERATOMA BENIGN	3	18.76	NEOPLASMS BENIGN, MALIGNANT AND UNSPECIFIED (INCL CYSTS AND POLYPS)	18.76 ( 3.79 - 92.96 )	YES
INCISIONAL HERNIA	3	18.76	INJURY, POISONING AND PROCEDURAL COMPLICATIONS	18.76 ( 3.79 - 92.96 )	YES
PERINEAL FISTULA	3	18.76	REPRODUCTIVE SYSTEM AND BREAST DISORDERS	18.76 ( 3.79 - 92.96 )	YES
POST-TRAUMATIC HEADACHE	3	18.76	NERVOUS SYSTEM DISORDERS	18.76 ( 3.79 - 92.96 )	YES
SNEEZING	45	1.53	RESPIRATORY, THORACIC AND MEDIASTINAL DISORDERS	1.53 ( 1.13 - 2.07 )	YES
GASTROOESOPHAGEAL REFLUX IN NEONATE	3	18.76	GASTROINTESTINAL DISORDERS	18.76 ( 3.79 - 92.96 )	YES
COLITIS ULCERATIVE	1310	18.48	GASTROINTESTINAL DISORDERS	18.48 ( 17.13 - 19.95 )	YES
DEFAECATION URGENCY	40	17.87	GASTROINTESTINAL DISORDERS	17.87 ( 11.59 - 27.56 )	YES
DRUG SPECIFIC ANTIBODY	75	17.6	INVESTIGATIONS	17.6 ( 12.84 - 24.12 )	YES
DRUG SPECIFIC ANTIBODY PRESENT	210	17.47	INVESTIGATIONS	17.47 ( 14.48 - 21.08 )	YES
DRUG EFFECTIVE FOR UNAPPROVED INDICATION	44	1.46	GENERAL DISORDERS AND ADMINISTRATION SITE CONDITIONS	1.46 ( 1.08 - 1.99 )	YES
INJECTION SITE INDENTATION	13	17.42	GENERAL DISORDERS AND ADMINISTRATION SITE CONDITIONS	17.42 ( 8.19 - 37.07 )	YES
ENTEROSTOMY	8	16.68	SURGICAL AND MEDICAL PROCEDURES	16.68 ( 6.43 - 43.23 )	YES
CLOSTRIDIUM DIFFICILE COLITIS	43	1.41	INFECTIONS AND INFESTATIONS	1.41 ( 1.04 - 1.93 )	YES
JUVENILE IDIOPATHIC ARTHRITIS	516	16.49	MUSCULOSKELETAL AND CONNECTIVE TISSUE DISORDERS	16.49 ( 14.65 - 18.56 )	YES
LARGE INTESTINAL OBSTRUCTION	7	16.42	GASTROINTESTINAL DISORDERS	16.42 ( 5.95 - 45.27 )	YES
DISSEMINATED TUBERCULOSIS	41	16.37	INFECTIONS AND INFESTATIONS	16.37 ( 10.77 - 24.89 )	YES
PAIN IN JAW	42	2.64	MUSCULOSKELETAL AND CONNECTIVE TISSUE DISORDERS	2.64 ( 1.91 - 3.65 )	YES
SMALL FOR DATES BABY	42	2.71	PREGNANCY, PUERPERIUM AND PERINATAL CONDITIONS	2.71 ( 1.96 - 3.74 )	YES
PELVIC ABSCESS	20	15.64	INFECTIONS AND INFESTATIONS	15.64 ( 8.64 - 28.31 )	YES
COLONIC ABSCESS	5	15.63	INFECTIONS AND INFESTATIONS	15.63 ( 4.77 - 51.23 )	YES
STOMA OBSTRUCTION	5	15.63	INJURY, POISONING AND PROCEDURAL COMPLICATIONS	15.63 ( 4.77 - 51.23 )	YES
PRESYNCOPE	41	1.83	NERVOUS SYSTEM DISORDERS	1.83 ( 1.33 - 2.52 )	YES
GROIN ABSCESS	14	15.45	INFECTIONS AND INFESTATIONS	15.45 ( 7.62 - 31.35 )	YES
ANKLE DEFORMITY	8	15.01	MUSCULOSKELETAL AND CONNECTIVE TISSUE DISORDERS	15.01 ( 5.92 - 38.03 )	YES
PERINEAL ABSCESS	8	15.01	INFECTIONS AND INFESTATIONS	15.01 ( 5.92 - 38.03 )	YES
HOT FLUSH	41	1.84	VASCULAR DISORDERS	1.84 ( 1.34 - 2.54 )	YES
POSTOPERATIVE ABSCESS	4	15.01	INFECTIONS AND INFESTATIONS	15.01 ( 4.03 - 55.9 )	YES
ORAL HERPES	40	1.53	INFECTIONS AND INFESTATIONS	1.53 ( 1.11 - 2.12 )	YES
POST PROCEDURAL COMPLICATION	40	1.72	INJURY, POISONING AND PROCEDURAL COMPLICATIONS	1.72 ( 1.24 - 2.37 )	YES
CUTANEOUS TUBERCULOSIS	4	15.01	INFECTIONS AND INFESTATIONS	15.01 ( 4.03 - 55.9 )	YES
SIGMOID SINUS THROMBOSIS	4	15.01	NERVOUS SYSTEM DISORDERS	15.01 ( 4.03 - 55.9 )	YES
INJECTION SITE HAEMORRHAGE	738	15	GENERAL DISORDERS AND ADMINISTRATION SITE CONDITIONS	15 ( 13.61 - 16.52 )	YES
HAEMATOCHEZIA	1127	14.97	GASTROINTESTINAL DISORDERS	14.97 ( 13.84 - 16.19 )	YES
INJECTION SITE ERYTHEMA	1136	14.75	GENERAL DISORDERS AND ADMINISTRATION SITE CONDITIONS	14.75 ( 13.65 - 15.94 )	YES
NASAL ULCER	7	14.59	RESPIRATORY, THORACIC AND MEDIASTINAL DISORDERS	14.59 ( 5.43 - 39.19 )	YES
SARS-COV-2 TEST POSITIVE	38	2.13	INVESTIGATIONS	2.13 ( 1.52 - 2.98 )	YES
BREAST ABSCESS	9	14.07	INFECTIONS AND INFESTATIONS	14.07 ( 5.93 - 33.4 )	YES
LYMPHADENITIS BACTERIAL	9	14.07	INFECTIONS AND INFESTATIONS	14.07 ( 5.93 - 33.4 )	YES
INFECTED SKIN ULCER	3	14.07	INFECTIONS AND INFESTATIONS	14.07 ( 3.15 - 62.87 )	YES
ENTERITIS	36	2.27	GASTROINTESTINAL DISORDERS	2.27 ( 1.6 - 3.2 )	YES
CHEST WALL ABSCESS	3	14.07	INFECTIONS AND INFESTATIONS	14.07 ( 3.15 - 62.87 )	YES
GASTROINTESTINAL INFECTION	36	2.76	INFECTIONS AND INFESTATIONS	2.76 ( 1.94 - 3.91 )	YES
ANIMAL SCRATCH	3	14.07	INJURY, POISONING AND PROCEDURAL COMPLICATIONS	14.07 ( 3.15 - 62.87 )	YES
IRRITABLE BOWEL SYNDROME	35	1.56	GASTROINTESTINAL DISORDERS	1.56 ( 1.11 - 2.21 )	YES
GASTRIC STENOSIS	3	14.07	GASTROINTESTINAL DISORDERS	14.07 ( 3.15 - 62.87 )	YES
NASAL ABSCESS	3	14.07	INFECTIONS AND INFESTATIONS	14.07 ( 3.15 - 62.87 )	YES
MELAENA	35	2.07	GASTROINTESTINAL DISORDERS	2.07 ( 1.46 - 2.94 )	YES
INCISION SITE ABSCESS	3	14.07	INFECTIONS AND INFESTATIONS	14.07 ( 3.15 - 62.87 )	YES
JAUNDICE NEONATAL	34	2.84	PREGNANCY, PUERPERIUM AND PERINATAL CONDITIONS	2.84 ( 1.98 - 4.07 )	YES
UPPER LIMB FRACTURE	34	2.15	INJURY, POISONING AND PROCEDURAL COMPLICATIONS	2.15 ( 1.51 - 3.06 )	YES
MYCOBACTERIUM TEST POSITIVE	3	14.07	INVESTIGATIONS	14.07 ( 3.15 - 62.87 )	YES
DRAIN PLACEMENT	3	14.07	SURGICAL AND MEDICAL PROCEDURES	14.07 ( 3.15 - 62.87 )	YES
PATERNAL EXPOSURE BEFORE PREGNANCY	3	14.07	INJURY, POISONING AND PROCEDURAL COMPLICATIONS	14.07 ( 3.15 - 62.87 )	YES
PARANASAL SINUS HYPERSECRETION	16	13.65	RESPIRATORY, THORACIC AND MEDIASTINAL DISORDERS	13.65 ( 7.17 - 25.98 )	YES
SPORTS INJURY	27	13.33	INJURY, POISONING AND PROCEDURAL COMPLICATIONS	13.33 ( 8.14 - 21.84 )	YES
ABNORMAL FAECES	32	2.22	GASTROINTESTINAL DISORDERS	2.22 ( 1.54 - 3.2 )	YES
ANAL STENOSIS	14	13.13	GASTROINTESTINAL DISORDERS	13.13 ( 6.63 - 26 )	YES
ANAEMIA OF CHRONIC DISEASE	7	13.13	BLOOD AND LYMPHATIC SYSTEM DISORDERS	13.13 ( 5 - 34.5 )	YES
GAIT INABILITY	32	1.5	GENERAL DISORDERS AND ADMINISTRATION SITE CONDITIONS	1.5 ( 1.05 - 2.16 )	YES
RUBBER SENSITIVITY	7	13.13	IMMUNE SYSTEM DISORDERS	13.13 ( 5 - 34.5 )	YES
INTESTINAL HAEMORRHAGE	31	2.69	GASTROINTESTINAL DISORDERS	2.69 ( 1.85 - 3.92 )	YES
IGA NEPHROPATHY	29	12.66	RENAL AND URINARY DISORDERS	12.66 ( 7.9 - 20.27 )	YES
INTESTINAL OPERATION	14	12.51	SURGICAL AND MEDICAL PROCEDURES	12.51 ( 6.36 - 24.6 )	YES
IMMUNE SYSTEM DISORDER	31	2.56	IMMUNE SYSTEM DISORDERS	2.56 ( 1.76 - 3.73 )	YES
PSOAS ABSCESS	8	12.51	INFECTIONS AND INFESTATIONS	12.51 ( 5.11 - 30.6 )	YES
APHTHOUS ULCER	31	2.61	GASTROINTESTINAL DISORDERS	2.61 ( 1.79 - 3.8 )	YES
COLOSTOMY	8	12.51	SURGICAL AND MEDICAL PROCEDURES	12.51 ( 5.11 - 30.6 )	YES
MUSCLE RUPTURE	6	12.51	INJURY, POISONING AND PROCEDURAL COMPLICATIONS	12.51 ( 4.45 - 35.14 )	YES
SEASONAL ALLERGY	30	2.77	IMMUNE SYSTEM DISORDERS	2.77 ( 1.89 - 4.07 )	YES
RHEUMATOID NODULE	6	12.51	MUSCULOSKELETAL AND CONNECTIVE TISSUE DISORDERS	12.51 ( 4.45 - 35.14 )	YES
POST PROCEDURAL DISCHARGE	4	12.51	INJURY, POISONING AND PROCEDURAL COMPLICATIONS	12.51 ( 3.53 - 44.32 )	YES
RECTAL CANCER	4	12.51	NEOPLASMS BENIGN, MALIGNANT AND UNSPECIFIED (INCL CYSTS AND POLYPS)	12.51 ( 3.53 - 44.32 )	YES
CYSTITIS	29	2.08	INFECTIONS AND INFESTATIONS	2.08 ( 1.42 - 3.06 )	YES
IRIDOCYCLITIS	59	12.04	EYE DISORDERS	12.04 ( 8.68 - 16.69 )	YES
BLOOD ALBUMIN DECREASED	29	1.58	INVESTIGATIONS	1.58 ( 1.08 - 2.3 )	YES
ILEAL ULCER	16	12.01	GASTROINTESTINAL DISORDERS	12.01 ( 6.41 - 22.49 )	YES
WISDOM TEETH REMOVAL	44	11.97	SURGICAL AND MEDICAL PROCEDURES	11.97 ( 8.2 - 17.47 )	YES
ANASTOMOTIC ULCER	7	11.94	INJURY, POISONING AND PROCEDURAL COMPLICATIONS	11.94 ( 4.63 - 30.8 )	YES
CENTRAL NERVOUS SYSTEM INFLAMMATION	7	11.94	NERVOUS SYSTEM DISORDERS	11.94 ( 4.63 - 30.8 )	YES
ANAPHYLACTOID REACTION	28	2.03	IMMUNE SYSTEM DISORDERS	2.03 ( 1.37 - 3 )	YES
INJECTION SITE REACTION	534	11.93	GENERAL DISORDERS AND ADMINISTRATION SITE CONDITIONS	11.93 ( 10.7 - 13.3 )	YES
SAPHO SYNDROME	19	11.88	MUSCULOSKELETAL AND CONNECTIVE TISSUE DISORDERS	11.88 ( 6.69 - 21.11 )	YES
SMALL INTESTINAL OBSTRUCTION	142	11.86	GASTROINTESTINAL DISORDERS	11.86 ( 9.61 - 14.63 )	YES
PILONIDAL DISEASE	5	11.73	INFECTIONS AND INFESTATIONS	11.73 ( 3.84 - 35.85 )	YES
IMMUNOSUPPRESSION	27	2.37	IMMUNE SYSTEM DISORDERS	2.37 ( 1.59 - 3.53 )	YES
INFUSION RELATED REACTION	1095	11.72	INJURY, POISONING AND PROCEDURAL COMPLICATIONS	11.72 ( 10.87 - 12.64 )	YES
SUBCUTANEOUS ABSCESS	69	11.67	INFECTIONS AND INFESTATIONS	11.67 ( 8.64 - 15.76 )	YES
SERUM SICKNESS	26	1.88	IMMUNE SYSTEM DISORDERS	1.88 ( 1.26 - 2.82 )	YES
TONSILLAR HYPERTROPHY	26	1.79	RESPIRATORY, THORACIC AND MEDIASTINAL DISORDERS	1.79 ( 1.2 - 2.67 )	YES
EYE INFECTION	26	3.07	INFECTIONS AND INFESTATIONS	3.07 ( 2.03 - 4.65 )	YES
OVARIAN CYST	26	2.68	REPRODUCTIVE SYSTEM AND BREAST DISORDERS	2.68 ( 1.78 - 4.04 )	YES
DRUG LEVEL DECREASED	324	11.53	INVESTIGATIONS	11.53 ( 10.04 - 13.24 )	YES
OPTIC NEURITIS	26	2.32	NERVOUS SYSTEM DISORDERS	2.32 ( 1.55 - 3.49 )	YES
DRUG LEVEL BELOW THERAPEUTIC	131	11.5	INVESTIGATIONS	11.5 ( 9.25 - 14.29 )	YES
ENTEROCUTANEOUS FISTULA	14	11.42	GASTROINTESTINAL DISORDERS	11.42 ( 5.88 - 22.2 )	YES
NASOPHARYNGEAL CANCER	3	11.26	NEOPLASMS BENIGN, MALIGNANT AND UNSPECIFIED (INCL CYSTS AND POLYPS)	11.26 ( 2.69 - 47.11 )	YES
VAGINAL ABSCESS	3	11.26	INFECTIONS AND INFESTATIONS	11.26 ( 2.69 - 47.11 )	YES
JOINT TUBERCULOSIS	3	11.26	INFECTIONS AND INFESTATIONS	11.26 ( 2.69 - 47.11 )	YES
ORBITAL MYOSITIS	3	11.26	EYE DISORDERS	11.26 ( 2.69 - 47.11 )	YES
KIDNEY INFECTION	25	2.5	INFECTIONS AND INFESTATIONS	2.5 ( 1.64 - 3.79 )	YES
HERPES ZOSTER MENINGITIS	3	11.26	INFECTIONS AND INFESTATIONS	11.26 ( 2.69 - 47.11 )	YES
RHEUMATOID ARTHRITIS	165	11.15	MUSCULOSKELETAL AND CONNECTIVE TISSUE DISORDERS	11.15 ( 9.2 - 13.52 )	YES
GASTROINTESTINAL PAIN	24	2.85	GASTROINTESTINAL DISORDERS	2.85 ( 1.86 - 4.38 )	YES
NIGHT SWEATS	24	2.01	SKIN AND SUBCUTANEOUS TISSUE DISORDERS	2.01 ( 1.32 - 3.06 )	YES
POSTERIOR CAPSULE OPACIFICATION	7	10.94	EYE DISORDERS	10.94 ( 4.31 - 27.8 )	YES
ACCIDENT	24	2.81	INJURY, POISONING AND PROCEDURAL COMPLICATIONS	2.81 ( 1.83 - 4.32 )	YES
POST PROCEDURAL HAEMORRHAGE	24	1.65	INJURY, POISONING AND PROCEDURAL COMPLICATIONS	1.65 ( 1.09 - 2.5 )	YES
INJECTION SITE HAEMATOMA	68	10.91	GENERAL DISORDERS AND ADMINISTRATION SITE CONDITIONS	10.91 ( 8.09 - 14.71 )	YES
ABDOMINAL ABSCESS	59	10.86	INFECTIONS AND INFESTATIONS	10.86 ( 7.88 - 14.96 )	YES
SKIN PLAQUE	23	3.1	SKIN AND SUBCUTANEOUS TISSUE DISORDERS	3.1 ( 2 - 4.83 )	YES
ORAL CANDIDIASIS	23	1.67	INFECTIONS AND INFESTATIONS	1.67 ( 1.09 - 2.55 )	YES
ABDOMINAL WALL ABSCESS	11	10.86	INFECTIONS AND INFESTATIONS	10.86 ( 5.17 - 22.83 )	YES
MONOCYTE COUNT INCREASED	23	2.63	INVESTIGATIONS	2.63 ( 1.7 - 4.07 )	YES
SPONDYLITIS	12	10.72	MUSCULOSKELETAL AND CONNECTIVE TISSUE DISORDERS	10.72 ( 5.28 - 21.79 )	YES
INTESTINAL MASS	8	10.72	GASTROINTESTINAL DISORDERS	10.72 ( 4.5 - 25.56 )	YES
COLONOSCOPY	8	10.72	INVESTIGATIONS	10.72 ( 4.5 - 25.56 )	YES
MENSTRUAL DISORDER	22	1.64	REPRODUCTIVE SYSTEM AND BREAST DISORDERS	1.64 ( 1.06 - 2.54 )	YES
PYELONEPHRITIS	22	1.76	INFECTIONS AND INFESTATIONS	1.76 ( 1.14 - 2.73 )	YES
TYPE IV HYPERSENSITIVITY REACTION	22	2.22	IMMUNE SYSTEM DISORDERS	2.22 ( 1.43 - 3.45 )	YES
INJECTION SITE DISCHARGE	22	2.41	GENERAL DISORDERS AND ADMINISTRATION SITE CONDITIONS	2.41 ( 1.55 - 3.76 )	YES
FOOT FRACTURE	22	2.35	INJURY, POISONING AND PROCEDURAL COMPLICATIONS	2.35 ( 1.51 - 3.65 )	YES
SYSTEMIC LUPUS ERYTHEMATOSUS RASH	4	10.72	SKIN AND SUBCUTANEOUS TISSUE DISORDERS	10.72 ( 3.14 - 36.62 )	YES
FAECES SOFT	22	2.02	GASTROINTESTINAL DISORDERS	2.02 ( 1.3 - 3.14 )	YES
INFUSION	4	10.72	SURGICAL AND MEDICAL PROCEDURES	10.72 ( 3.14 - 36.62 )	YES
SURGICAL FAILURE	4	10.72	GENERAL DISORDERS AND ADMINISTRATION SITE CONDITIONS	10.72 ( 3.14 - 36.62 )	YES
AXIAL SPONDYLOARTHRITIS	4	10.72	MUSCULOSKELETAL AND CONNECTIVE TISSUE DISORDERS	10.72 ( 3.14 - 36.62 )	YES
ULCER	21	2.58	GENERAL DISORDERS AND ADMINISTRATION SITE CONDITIONS	2.58 ( 1.63 - 4.06 )	YES
LIGAMENT SPRAIN	21	1.73	INJURY, POISONING AND PROCEDURAL COMPLICATIONS	1.73 ( 1.11 - 2.7 )	YES
IPEX SYNDROME	4	10.72	CONGENITAL, FAMILIAL AND GENETIC DISORDERS	10.72 ( 3.14 - 36.62 )	YES
SINUS DISORDER	21	2.29	RESPIRATORY, THORACIC AND MEDIASTINAL DISORDERS	2.29 ( 1.46 - 3.6 )	YES
SKIN MASS	21	2.9	SKIN AND SUBCUTANEOUS TISSUE DISORDERS	2.9 ( 1.83 - 4.59 )	YES
INJECTION SITE INJURY	45	10.56	GENERAL DISORDERS AND ADMINISTRATION SITE CONDITIONS	10.56 ( 7.33 - 15.21 )	YES
QUALITY OF LIFE DECREASED	21	2.07	INVESTIGATIONS	2.07 ( 1.32 - 3.25 )	YES
BREAST FEEDING	10	10.42	SOCIAL CIRCUMSTANCES	10.42 ( 4.81 - 22.58 )	YES
HEPATOSPLENIC T-CELL LYMPHOMA	22	10.32	NEOPLASMS BENIGN, MALIGNANT AND UNSPECIFIED (INCL CYSTS AND POLYPS)	10.32 ( 6.13 - 17.36 )	YES
EYE SYMPTOM	6	10.23	EYE DISORDERS	10.23 ( 3.78 - 27.67 )	YES
JOINT DISLOCATION	20	1.8	INJURY, POISONING AND PROCEDURAL COMPLICATIONS	1.8 ( 1.13 - 2.84 )	YES
MUSCULOSKELETAL CHEST PAIN	20	2.68	MUSCULOSKELETAL AND CONNECTIVE TISSUE DISORDERS	2.68 ( 1.68 - 4.28 )	YES
SARCOIDOSIS	14	10.1	IMMUNE SYSTEM DISORDERS	10.1 ( 5.28 - 19.35 )	YES
INJECTION SITE PAIN	3134	10.09	GENERAL DISORDERS AND ADMINISTRATION SITE CONDITIONS	10.09 ( 9.66 - 10.54 )	YES
FOETAL HEART RATE DECREASED	15	10.05	INVESTIGATIONS	10.05 ( 5.37 - 18.82 )	YES
OSTEOMYELITIS CHRONIC	8	10.01	INFECTIONS AND INFESTATIONS	10.01 ( 4.24 - 23.6 )	YES
INTESTINAL ULCER	18	9.93	GASTROINTESTINAL DISORDERS	9.93 ( 5.61 - 17.59 )	YES
PARONYCHIA	20	1.75	INFECTIONS AND INFESTATIONS	1.75 ( 1.11 - 2.77 )	YES
VITAMIN D DEFICIENCY	20	2.04	METABOLISM AND NUTRITION DISORDERS	2.04 ( 1.29 - 3.24 )	YES
ARTHRITIS	336	9.87	MUSCULOSKELETAL AND CONNECTIVE TISSUE DISORDERS	9.87 ( 8.64 - 11.26 )	YES
OROPHARYNGEAL DISCOMFORT	19	2.05	RESPIRATORY, THORACIC AND MEDIASTINAL DISORDERS	2.05 ( 1.28 - 3.29 )	YES
TONSILLAR DISORDER	19	2.7	RESPIRATORY, THORACIC AND MEDIASTINAL DISORDERS	2.7 ( 1.67 - 4.37 )	YES
HIP ARTHROPLASTY	11	9.83	SURGICAL AND MEDICAL PROCEDURES	9.83 ( 4.74 - 20.38 )	YES
LOWER LIMB FRACTURE	19	2.13	INJURY, POISONING AND PROCEDURAL COMPLICATIONS	2.13 ( 1.33 - 3.43 )	YES
VITAMIN D DECREASED	19	1.89	INVESTIGATIONS	1.89 ( 1.18 - 3.02 )	YES
VULVAL ABSCESS	12	9.79	INFECTIONS AND INFESTATIONS	9.79 ( 4.87 - 19.67 )	YES
TOOTH DISORDER	19	1.75	GASTROINTESTINAL DISORDERS	1.75 ( 1.09 - 2.8 )	YES
INJECTION SITE BRUISING	493	9.62	GENERAL DISORDERS AND ADMINISTRATION SITE CONDITIONS	9.62 ( 8.63 - 10.72 )	YES
BLOOD IRON DECREASED	64	9.61	INVESTIGATIONS	9.61 ( 7.11 - 12.99 )	YES
WEIGHT FLUCTUATION	19	3.1	METABOLISM AND NUTRITION DISORDERS	3.1 ( 1.91 - 5.04 )	YES
RED BLOOD CELL SEDIMENTATION RATE ABNORMAL	28	9.55	INVESTIGATIONS	9.55 ( 6.06 - 15.06 )	YES
OSTEOARTHRITIS	41	9.38	MUSCULOSKELETAL AND CONNECTIVE TISSUE DISORDERS	9.38 ( 6.45 - 13.65 )	YES
GRANULOMA	18	2.81	GENERAL DISORDERS AND ADMINISTRATION SITE CONDITIONS	2.81 ( 1.71 - 4.62 )	YES
SCLERITIS	11	9.38	EYE DISORDERS	9.38 ( 4.55 - 19.35 )	YES
BONE EROSION	10	9.38	MUSCULOSKELETAL AND CONNECTIVE TISSUE DISORDERS	9.38 ( 4.39 - 20.04 )	YES
LEUKAEMIA	18	1.98	NEOPLASMS BENIGN, MALIGNANT AND UNSPECIFIED (INCL CYSTS AND POLYPS)	1.98 ( 1.22 - 3.21 )	YES
POSTOPERATIVE ADHESION	8	9.38	INJURY, POISONING AND PROCEDURAL COMPLICATIONS	9.38 ( 4.01 - 21.92 )	YES
PRURITUS ALLERGIC	8	9.38	SKIN AND SUBCUTANEOUS TISSUE DISORDERS	9.38 ( 4.01 - 21.92 )	YES
RHEUMATOID FACTOR INCREASED	5	9.38	INVESTIGATIONS	9.38 ( 3.21 - 27.45 )	YES
MUSCULOSKELETAL DISORDER	17	2.42	MUSCULOSKELETAL AND CONNECTIVE TISSUE DISORDERS	2.42 ( 1.46 - 4 )	YES
ARTHRITIS BACTERIAL	17	2.7	INFECTIONS AND INFESTATIONS	2.7 ( 1.63 - 4.49 )	YES
CARTILAGE ATROPHY	4	9.38	MUSCULOSKELETAL AND CONNECTIVE TISSUE DISORDERS	9.38 ( 2.82 - 31.15 )	YES
TUMOUR NECROSIS FACTOR RECEPTOR-ASSOCIATED PERIODIC SYNDROME	4	9.38	CONGENITAL, FAMILIAL AND GENETIC DISORDERS	9.38 ( 2.82 - 31.15 )	YES
ANASTOMOTIC COMPLICATION	4	9.38	INJURY, POISONING AND PROCEDURAL COMPLICATIONS	9.38 ( 2.82 - 31.15 )	YES
COCCYDYNIA	4	9.38	MUSCULOSKELETAL AND CONNECTIVE TISSUE DISORDERS	9.38 ( 2.82 - 31.15 )	YES
PULMONARY MASS	16	1.94	RESPIRATORY, THORACIC AND MEDIASTINAL DISORDERS	1.94 ( 1.16 - 3.24 )	YES
PLACENTAL TRANSFUSION SYNDROME	4	9.38	BLOOD AND LYMPHATIC SYSTEM DISORDERS	9.38 ( 2.82 - 31.15 )	YES
MULTIPLE SCLEROSIS	16	1.76	NERVOUS SYSTEM DISORDERS	1.76 ( 1.05 - 2.93 )	YES
ANORECTAL INFECTION	4	9.38	INFECTIONS AND INFESTATIONS	9.38 ( 2.82 - 31.15 )	YES
OBSTRUCTION	16	3.49	GENERAL DISORDERS AND ADMINISTRATION SITE CONDITIONS	3.49 ( 2.05 - 5.95 )	YES
PREGNANCY OF PARTNER	4	9.38	SOCIAL CIRCUMSTANCES	9.38 ( 2.82 - 31.15 )	YES
ADVERSE REACTION	16	1.74	GENERAL DISORDERS AND ADMINISTRATION SITE CONDITIONS	1.74 ( 1.04 - 2.9 )	YES
PROCTITIS	16	3.26	GASTROINTESTINAL DISORDERS	3.26 ( 1.92 - 5.55 )	YES
SALMONELLA SEPSIS	4	9.38	INFECTIONS AND INFESTATIONS	9.38 ( 2.82 - 31.15 )	YES
OSTEOMA	3	9.38	NEOPLASMS BENIGN, MALIGNANT AND UNSPECIFIED (INCL CYSTS AND POLYPS)	9.38 ( 2.35 - 37.51 )	YES
GIANOTTI-CROSTI SYNDROME	3	9.38	INFECTIONS AND INFESTATIONS	9.38 ( 2.35 - 37.51 )	YES
HERPES VIRUS INFECTION	16	1.9	INFECTIONS AND INFESTATIONS	1.9 ( 1.14 - 3.18 )	YES
HAEMORRHOIDS	16	2.26	GASTROINTESTINAL DISORDERS	2.26 ( 1.34 - 3.79 )	YES
POST PROCEDURAL INFLAMMATION	3	9.38	INJURY, POISONING AND PROCEDURAL COMPLICATIONS	9.38 ( 2.35 - 37.51 )	YES
TOOTH EXTRACTION	16	2.91	SURGICAL AND MEDICAL PROCEDURES	2.91 ( 1.72 - 4.94 )	YES
VITELLO-INTESTINAL DUCT REMNANT	3	9.38	CONGENITAL, FAMILIAL AND GENETIC DISORDERS	9.38 ( 2.35 - 37.51 )	YES
SUTURE RELATED COMPLICATION	3	9.38	INJURY, POISONING AND PROCEDURAL COMPLICATIONS	9.38 ( 2.35 - 37.51 )	YES
INCISIONAL DRAINAGE	3	9.38	SURGICAL AND MEDICAL PROCEDURES	9.38 ( 2.35 - 37.51 )	YES
INJECTION SITE VESICLES	85	9.12	GENERAL DISORDERS AND ADMINISTRATION SITE CONDITIONS	9.12 ( 7.04 - 11.82 )	YES
INJECTION SITE SWELLING	715	9.06	GENERAL DISORDERS AND ADMINISTRATION SITE CONDITIONS	9.06 ( 8.29 - 9.91 )	YES
MUSCULOSKELETAL DISCOMFORT	15	2.07	MUSCULOSKELETAL AND CONNECTIVE TISSUE DISORDERS	2.07 ( 1.21 - 3.53 )	YES
BLOOD PRESSURE ABNORMAL	15	2.05	INVESTIGATIONS	2.05 ( 1.21 - 3.5 )	YES
SYNOVIAL CYST	13	9.03	MUSCULOSKELETAL AND CONNECTIVE TISSUE DISORDERS	9.03 ( 4.66 - 17.51 )	YES
INJECTION SITE DISCOLOURATION	89	8.89	GENERAL DISORDERS AND ADMINISTRATION SITE CONDITIONS	8.89 ( 6.91 - 11.44 )	YES
SPINAL FRACTURE	15	2.99	INJURY, POISONING AND PROCEDURAL COMPLICATIONS	2.99 ( 1.74 - 5.16 )	YES
DISABILITY	15	2.54	SOCIAL CIRCUMSTANCES	2.54 ( 1.48 - 4.35 )	YES
DEFORMITY	15	3.47	GENERAL DISORDERS AND ADMINISTRATION SITE CONDITIONS	3.47 ( 2 - 6.03 )	YES
BEHCET'S SYNDROME	17	8.86	VASCULAR DISORDERS	8.86 ( 4.98 - 15.78 )	YES
MUSCULOSKELETAL DEFORMITY	24	8.83	MUSCULOSKELETAL AND CONNECTIVE TISSUE DISORDERS	8.83 ( 5.44 - 14.35 )	YES
BENIGN NEOPLASM	7	8.76	NEOPLASMS BENIGN, MALIGNANT AND UNSPECIFIED (INCL CYSTS AND POLYPS)	8.76 ( 3.57 - 21.48 )	YES
TOOTH ABSCESS	14	3.33	INFECTIONS AND INFESTATIONS	3.33 ( 1.88 - 5.87 )	YES
EXPOSURE TO COMMUNICABLE DISEASE	7	8.76	INJURY, POISONING AND PROCEDURAL COMPLICATIONS	8.76 ( 3.57 - 21.48 )	YES
INJECTION SITE INDURATION	80	8.63	GENERAL DISORDERS AND ADMINISTRATION SITE CONDITIONS	8.63 ( 6.62 - 11.25 )	YES
ABSCESS LIMB	33	8.6	INFECTIONS AND INFESTATIONS	8.6 ( 5.7 - 12.99 )	YES
INJECTION SITE PARAESTHESIA	11	8.6	GENERAL DISORDERS AND ADMINISTRATION SITE CONDITIONS	8.6 ( 4.21 - 17.56 )	YES
FEAR OF INJECTION	162	8.53	PSYCHIATRIC DISORDERS	8.53 ( 7.08 - 10.27 )	YES
TOOTHACHE	14	1.89	GASTROINTESTINAL DISORDERS	1.89 ( 1.09 - 3.27 )	YES
BLEPHARITIS	14	2.77	EYE DISORDERS	2.77 ( 1.58 - 4.85 )	YES
JAW DISORDER	14	3.55	MUSCULOSKELETAL AND CONNECTIVE TISSUE DISORDERS	3.55 ( 2 - 6.28 )	YES
UMBILICAL CORD AROUND NECK	15	8.53	PREGNANCY, PUERPERIUM AND PERINATAL CONDITIONS	8.53 ( 4.63 - 15.7 )	YES
KAWASAKI'S DISEASE	14	1.77	VASCULAR DISORDERS	1.77 ( 1.03 - 3.07 )	YES
GASTROINTESTINAL TUBE INSERTION	14	1.92	SURGICAL AND MEDICAL PROCEDURES	1.92 ( 1.11 - 3.32 )	YES
CEREBRAL VENOUS SINUS THROMBOSIS	14	3.37	NERVOUS SYSTEM DISORDERS	3.37 ( 1.91 - 5.95 )	YES
CUTANEOUS LUPUS ERYTHEMATOSUS	5	8.53	SKIN AND SUBCUTANEOUS TISSUE DISORDERS	8.53 ( 2.96 - 24.55 )	YES
FOOD INTOLERANCE	13	2.39	METABOLISM AND NUTRITION DISORDERS	2.39 ( 1.34 - 4.26 )	YES
JUVENILE MYOCLONIC EPILEPSY	5	8.53	NERVOUS SYSTEM DISORDERS	8.53 ( 2.96 - 24.55 )	YES
CLOSTRIDIUM DIFFICILE INFECTION	266	8.44	INFECTIONS AND INFESTATIONS	8.44 ( 7.3 - 9.75 )	YES
ARTHROPOD STING	9	8.44	INJURY, POISONING AND PROCEDURAL COMPLICATIONS	8.44 ( 3.84 - 18.54 )	YES
LIVER ABSCESS	13	2.46	INFECTIONS AND INFESTATIONS	2.46 ( 1.38 - 4.39 )	YES
DENGUE FEVER	13	2.07	INFECTIONS AND INFESTATIONS	2.07 ( 1.17 - 3.67 )	YES
THYROID CANCER	13	3.48	NEOPLASMS BENIGN, MALIGNANT AND UNSPECIFIED (INCL CYSTS AND POLYPS)	3.48 ( 1.93 - 6.3 )	YES
SCARLET FEVER	13	2.8	INFECTIONS AND INFESTATIONS	2.8 ( 1.57 - 5.02 )	YES
DRUG CLEARANCE INCREASED	9	8.44	INVESTIGATIONS	8.44 ( 3.84 - 18.54 )	YES
INJECTION SITE RASH	206	8.38	GENERAL DISORDERS AND ADMINISTRATION SITE CONDITIONS	8.38 ( 7.11 - 9.88 )	YES
RED CELL DISTRIBUTION WIDTH INCREASED	13	2.87	INVESTIGATIONS	2.87 ( 1.6 - 5.14 )	YES
RECTAL DISCHARGE	8	8.34	GASTROINTESTINAL DISORDERS	8.34 ( 3.63 - 19.18 )	YES
RED BLOOD CELL SEDIMENTATION RATE	8	8.34	INVESTIGATIONS	8.34 ( 3.63 - 19.18 )	YES
GLOMERULONEPHRITIS	13	2.59	RENAL AND URINARY DISORDERS	2.59 ( 1.45 - 4.63 )	YES
BONE ATROPHY	4	8.34	MUSCULOSKELETAL AND CONNECTIVE TISSUE DISORDERS	8.34 ( 2.57 - 27.08 )	YES
LABYRINTHITIS	4	8.34	INFECTIONS AND INFESTATIONS	8.34 ( 2.57 - 27.08 )	YES
IRIS ADHESIONS	19	8.29	EYE DISORDERS	8.29 ( 4.83 - 14.23 )	YES
INCORRECT DRUG ADMINISTRATION RATE	89	8.27	INJURY, POISONING AND PROCEDURAL COMPLICATIONS	8.27 ( 6.45 - 10.62 )	YES
INJECTION SITE NODULE	44	8.26	GENERAL DISORDERS AND ADMINISTRATION SITE CONDITIONS	8.26 ( 5.79 - 11.77 )	YES
LUPUS-LIKE SYNDROME	66	8.21	MUSCULOSKELETAL AND CONNECTIVE TISSUE DISORDERS	8.21 ( 6.14 - 10.96 )	YES
ADENOIDECTOMY	12	2.25	SURGICAL AND MEDICAL PROCEDURES	2.25 ( 1.24 - 4.1 )	YES
HISTOPLASMOSIS	12	3.52	INFECTIONS AND INFESTATIONS	3.52 ( 1.9 - 6.52 )	YES
X-LINKED LYMPHOPROLIFERATIVE SYNDROME	7	8.21	CONGENITAL, FAMILIAL AND GENETIC DISORDERS	8.21 ( 3.38 - 19.95 )	YES
SINUS CONGESTION	49	8	RESPIRATORY, THORACIC AND MEDIASTINAL DISORDERS	8 ( 5.72 - 11.17 )	YES
INJECTION SITE OEDEMA	12	2.78	GENERAL DISORDERS AND ADMINISTRATION SITE CONDITIONS	2.78 ( 1.52 - 5.1 )	YES
PERITONSILLAR ABSCESS	19	7.92	INFECTIONS AND INFESTATIONS	7.92 ( 4.63 - 13.55 )	YES
ATYPICAL PNEUMONIA	12	2.78	INFECTIONS AND INFESTATIONS	2.78 ( 1.52 - 5.1 )	YES
SEPSIS NEONATAL	12	3.41	INFECTIONS AND INFESTATIONS	3.41 ( 1.84 - 6.31 )	YES
INTESTINAL POLYP	5	7.82	GASTROINTESTINAL DISORDERS	7.82 ( 2.75 - 22.19 )	YES
MOLLUSCUM CONTAGIOSUM	12	2.53	INFECTIONS AND INFESTATIONS	2.53 ( 1.38 - 4.62 )	YES
BONE DENSITY INCREASED	12	2.25	INVESTIGATIONS	2.25 ( 1.24 - 4.1 )	YES
VISCERAL LEISHMANIASIS	5	7.82	INFECTIONS AND INFESTATIONS	7.82 ( 2.75 - 22.19 )	YES
GASTROINTESTINAL VIRAL INFECTION	12	2.4	INFECTIONS AND INFESTATIONS	2.4 ( 1.31 - 4.37 )	YES
ANTERIOR CHAMBER CELL	5	7.82	EYE DISORDERS	7.82 ( 2.75 - 22.19 )	YES
ABSCESS	121	7.53	INFECTIONS AND INFESTATIONS	7.53 ( 6.09 - 9.29 )	YES
HUMAN ANTICHIMERIC ANTIBODY POSITIVE	40	7.51	INVESTIGATIONS	7.51 ( 5.2 - 10.83 )	YES
BONE CYST	8	7.5	MUSCULOSKELETAL AND CONNECTIVE TISSUE DISORDERS	7.5 ( 3.31 - 17.04 )	YES
EAR DISCOMFORT	11	2.04	EAR AND LABYRINTH DISORDERS	2.04 ( 1.1 - 3.81 )	YES
ALVEOLITIS	4	7.5	RESPIRATORY, THORACIC AND MEDIASTINAL DISORDERS	7.5 ( 2.35 - 23.93 )	YES
INJECTION SITE URTICARIA	240	7.48	GENERAL DISORDERS AND ADMINISTRATION SITE CONDITIONS	7.48 ( 6.44 - 8.69 )	YES
JOINT EFFUSION	82	7.44	MUSCULOSKELETAL AND CONNECTIVE TISSUE DISORDERS	7.44 ( 5.76 - 9.61 )	YES
JOINT DESTRUCTION	37	7.39	MUSCULOSKELETAL AND CONNECTIVE TISSUE DISORDERS	7.39 ( 5.05 - 10.81 )	YES
MUCOUS STOOLS	60	7.31	GASTROINTESTINAL DISORDERS	7.31 ( 5.43 - 9.86 )	YES
BREAKTHROUGH PAIN	7	7.3	GENERAL DISORDERS AND ADMINISTRATION SITE CONDITIONS	7.3 ( 3.05 - 17.47 )	YES
DIARRHOEA HAEMORRHAGIC	156	7.17	GASTROINTESTINAL DISORDERS	7.17 ( 5.96 - 8.62 )	YES
MACULAR OEDEMA	16	7.15	EYE DISORDERS	7.15 ( 4.02 - 12.71 )	YES
NUTRITIONAL CONDITION ABNORMAL	8	7.15	INVESTIGATIONS	7.15 ( 3.17 - 16.14 )	YES
ECZEMA INFECTED	8	7.15	INFECTIONS AND INFESTATIONS	7.15 ( 3.17 - 16.14 )	YES
WOUND COMPLICATION	11	7.12	INJURY, POISONING AND PROCEDURAL COMPLICATIONS	7.12 ( 3.56 - 14.25 )	YES
HYPERSENSITIVITY VASCULITIS	11	2.68	SKIN AND SUBCUTANEOUS TISSUE DISORDERS	2.68 ( 1.42 - 5.04 )	YES
PURULENCE	11	3.69	INFECTIONS AND INFESTATIONS	3.69 ( 1.93 - 7.03 )	YES
NEONATAL ASPIRATION	11	7.12	RESPIRATORY, THORACIC AND MEDIASTINAL DISORDERS	7.12 ( 3.56 - 14.25 )	YES
EXPOSURE VIA BREAST MILK	189	7.05	INJURY, POISONING AND PROCEDURAL COMPLICATIONS	7.05 ( 5.96 - 8.33 )	YES
GASTROINTESTINAL BACTERIAL INFECTION	9	7.04	INFECTIONS AND INFESTATIONS	7.04 ( 3.27 - 15.14 )	YES
ABDOMINAL ADHESIONS	20	6.95	GASTROINTESTINAL DISORDERS	6.95 ( 4.16 - 11.61 )	YES
JOINT STIFFNESS	75	6.94	MUSCULOSKELETAL AND CONNECTIVE TISSUE DISORDERS	6.94 ( 5.32 - 9.04 )	YES
STEROID DEPENDENCE	11	2.91	GENERAL DISORDERS AND ADMINISTRATION SITE CONDITIONS	2.91 ( 1.54 - 5.49 )	YES
INVESTIGATION ABNORMAL	7	6.91	INVESTIGATIONS	6.91 ( 2.91 - 16.44 )	YES
JOINT SWELLING	371	6.89	MUSCULOSKELETAL AND CONNECTIVE TISSUE DISORDERS	6.89 ( 6.12 - 7.77 )	YES
C-REACTIVE PROTEIN ABNORMAL	15	6.86	INVESTIGATIONS	6.86 ( 3.8 - 12.4 )	YES
DERMATOMYOSITIS	10	2.76	SKIN AND SUBCUTANEOUS TISSUE DISORDERS	2.76 ( 1.42 - 5.36 )	YES
POSTOPERATIVE ILEUS	12	6.82	INJURY, POISONING AND PROCEDURAL COMPLICATIONS	6.82 ( 3.52 - 13.21 )	YES
ANAL HAEMORRHAGE	10	3.61	GASTROINTESTINAL DISORDERS	3.61 ( 1.83 - 7.1 )	YES
TYMPANIC MEMBRANE PERFORATION	10	2.32	EAR AND LABYRINTH DISORDERS	2.32 ( 1.2 - 4.47 )	YES
WHITE BLOOD CELL COUNT ABNORMAL	10	3.13	INVESTIGATIONS	3.13 ( 1.6 - 6.11 )	YES
SPUTUM DISCOLOURED	10	2.64	RESPIRATORY, THORACIC AND MEDIASTINAL DISORDERS	2.64 ( 1.36 - 5.12 )	YES
MIDDLE EAR EFFUSION	10	2.72	EAR AND LABYRINTH DISORDERS	2.72 ( 1.4 - 5.28 )	YES
PSEUDOPOLYP	4	6.82	GENERAL DISORDERS AND ADMINISTRATION SITE CONDITIONS	6.82 ( 2.17 - 21.43 )	YES
INFECTED CYST	4	6.82	INFECTIONS AND INFESTATIONS	6.82 ( 2.17 - 21.43 )	YES
KNEE OPERATION	10	1.97	SURGICAL AND MEDICAL PROCEDURES	1.97 ( 1.03 - 3.79 )	YES
ALLERGIC OEDEMA	4	6.82	IMMUNE SYSTEM DISORDERS	6.82 ( 2.17 - 21.43 )	YES
GRANULOCYTE COUNT INCREASED	4	6.82	INVESTIGATIONS	6.82 ( 2.17 - 21.43 )	YES
ABDOMINAL INFECTION	10	3.75	INFECTIONS AND INFESTATIONS	3.75 ( 1.9 - 7.4 )	YES
HELICOBACTER INFECTION	10	2.61	INFECTIONS AND INFESTATIONS	2.61 ( 1.34 - 5.05 )	YES
SUPERIOR MESENTERIC ARTERY SYNDROME	4	6.82	GASTROINTESTINAL DISORDERS	6.82 ( 2.17 - 21.43 )	YES
BETA HAEMOLYTIC STREPTOCOCCAL INFECTION	10	2.44	INFECTIONS AND INFESTATIONS	2.44 ( 1.26 - 4.71 )	YES
GASTROINTESTINAL OBSTRUCTION	13	6.78	GASTROINTESTINAL DISORDERS	6.78 ( 3.59 - 12.78 )	YES
FUNCTIONAL GASTROINTESTINAL DISORDER	10	3.41	GASTROINTESTINAL DISORDERS	3.41 ( 1.74 - 6.69 )	YES
T-CELL LYMPHOMA	9	6.75	NEOPLASMS BENIGN, MALIGNANT AND UNSPECIFIED (INCL CYSTS AND POLYPS)	6.75 ( 3.15 - 14.47 )	YES
ACNE FULMINANS	10	2.8	SKIN AND SUBCUTANEOUS TISSUE DISORDERS	2.8 ( 1.44 - 5.44 )	YES
AUTOANTIBODY POSITIVE	5	6.7	INVESTIGATIONS	6.7 ( 2.41 - 18.6 )	YES
SECONDARY ADRENOCORTICAL INSUFFICIENCY	10	2.54	ENDOCRINE DISORDERS	2.54 ( 1.31 - 4.91 )	YES
ABDOMINAL HERNIA	5	6.7	GASTROINTESTINAL DISORDERS	6.7 ( 2.41 - 18.6 )	YES
HUMAN ANTI-HUMAN ANTIBODY TEST	5	6.7	INVESTIGATIONS	6.7 ( 2.41 - 18.6 )	YES
MALIGNANT MELANOMA	9	3.84	NEOPLASMS BENIGN, MALIGNANT AND UNSPECIFIED (INCL CYSTS AND POLYPS)	3.84 ( 1.87 - 7.86 )	YES
CLAVICLE FRACTURE	21	6.68	INJURY, POISONING AND PROCEDURAL COMPLICATIONS	6.68 ( 4.06 - 10.99 )	YES
GASTROINTESTINAL MOTILITY DISORDER	9	2.11	GASTROINTESTINAL DISORDERS	2.11 ( 1.06 - 4.2 )	YES
FINGER DEFORMITY	11	6.66	MUSCULOSKELETAL AND CONNECTIVE TISSUE DISORDERS	6.66 ( 3.35 - 13.25 )	YES
SALMONELLOSIS	23	6.64	INFECTIONS AND INFESTATIONS	6.64 ( 4.13 - 10.68 )	YES
GALLBLADDER OPERATION	6	6.62	SURGICAL AND MEDICAL PROCEDURES	6.62 ( 2.61 - 16.8 )	YES
ENDOSCOPY	6	6.62	INVESTIGATIONS	6.62 ( 2.61 - 16.8 )	YES
CORONARY ARTERY DILATATION	9	3.84	CARDIAC DISORDERS	3.84 ( 1.87 - 7.86 )	YES
CYTOMEGALOVIRUS COLITIS	9	2.41	INFECTIONS AND INFESTATIONS	2.41 ( 1.2 - 4.83 )	YES
FOREARM FRACTURE	7	6.57	INJURY, POISONING AND PROCEDURAL COMPLICATIONS	6.57 ( 2.78 - 15.53 )	YES
ANORECTAL DISCOMFORT	7	6.57	GASTROINTESTINAL DISORDERS	6.57 ( 2.78 - 15.53 )	YES
WEIGHT ABNORMAL	9	2.81	INVESTIGATIONS	2.81 ( 1.4 - 5.67 )	YES
NASAL DISCHARGE DISCOLOURATION	9	6.49	RESPIRATORY, THORACIC AND MEDIASTINAL DISORDERS	6.49 ( 3.04 - 13.86 )	YES
GASTROINTESTINAL OEDEMA	11	6.45	GASTROINTESTINAL DISORDERS	6.45 ( 3.25 - 12.8 )	YES
EYE INFLAMMATION	62	6.33	EYE DISORDERS	6.33 ( 4.74 - 8.44 )	YES
INFLAMMATORY MARKER INCREASED	62	6.26	INVESTIGATIONS	6.26 ( 4.69 - 8.34 )	YES
INJECTION SITE INFLAMMATION	32	6.26	GENERAL DISORDERS AND ADMINISTRATION SITE CONDITIONS	6.26 ( 4.19 - 9.33 )	YES
MEAN PLATELET VOLUME DECREASED	17	6.25	INVESTIGATIONS	6.25 ( 3.61 - 10.83 )	YES
RED CELL DISTRIBUTION WIDTH DECREASED	15	6.25	INVESTIGATIONS	6.25 ( 3.49 - 11.22 )	YES
NECK MASS	11	6.25	MUSCULOSKELETAL AND CONNECTIVE TISSUE DISORDERS	6.25 ( 3.16 - 12.38 )	YES
MUSCLE ABSCESS	11	6.25	INFECTIONS AND INFESTATIONS	6.25 ( 3.16 - 12.38 )	YES
ABDOMINAL MASS	9	2.31	GASTROINTESTINAL DISORDERS	2.31 ( 1.16 - 4.62 )	YES
INJECTION SITE HYPOAESTHESIA	9	6.25	GENERAL DISORDERS AND ADMINISTRATION SITE CONDITIONS	6.25 ( 2.94 - 13.3 )	YES
INFUSION RELATED HYPERSENSITIVITY REACTION	7	6.25	IMMUNE SYSTEM DISORDERS	6.25 ( 2.66 - 14.71 )	YES
ERYSIPELAS	6	6.25	INFECTIONS AND INFESTATIONS	6.25 ( 2.48 - 15.76 )	YES
INJECTION SITE HYPERSENSITIVITY	8	2.83	GENERAL DISORDERS AND ADMINISTRATION SITE CONDITIONS	2.83 ( 1.35 - 5.96 )	YES
PARANASAL SINUS DISCOMFORT	5	6.25	RESPIRATORY, THORACIC AND MEDIASTINAL DISORDERS	6.25 ( 2.27 - 17.21 )	YES
INTERVERTEBRAL DISC PROTRUSION	8	2.83	MUSCULOSKELETAL AND CONNECTIVE TISSUE DISORDERS	2.83 ( 1.35 - 5.96 )	YES
SPINAL OSTEOARTHRITIS	5	6.25	MUSCULOSKELETAL AND CONNECTIVE TISSUE DISORDERS	6.25 ( 2.27 - 17.21 )	YES
LYMPH GLAND INFECTION	5	6.25	INFECTIONS AND INFESTATIONS	6.25 ( 2.27 - 17.21 )	YES
IRON DEFICIENCY	31	6.19	METABOLISM AND NUTRITION DISORDERS	6.19 ( 4.12 - 9.29 )	YES
MYELITIS TRANSVERSE	8	2.11	NERVOUS SYSTEM DISORDERS	2.11 ( 1.02 - 4.39 )	YES
INJECTION SITE EXTRAVASATION	85	6.11	GENERAL DISORDERS AND ADMINISTRATION SITE CONDITIONS	6.11 ( 4.79 - 7.81 )	YES
TUBERCULOSIS	55	6.11	INFECTIONS AND INFESTATIONS	6.11 ( 4.51 - 8.28 )	YES
TENDON RUPTURE	8	3.57	INJURY, POISONING AND PROCEDURAL COMPLICATIONS	3.57 ( 1.68 - 7.61 )	YES
ANORECTAL DISORDER	20	6.05	GASTROINTESTINAL DISORDERS	6.05 ( 3.66 - 10.02 )	YES
ACARODERMATITIS	8	2.31	INFECTIONS AND INFESTATIONS	2.31 ( 1.11 - 4.81 )	YES
APPENDIX DISORDER	8	3.26	GASTROINTESTINAL DISORDERS	3.26 ( 1.54 - 6.91 )	YES
LYMPH NODE PAIN	10	6.05	BLOOD AND LYMPHATIC SYSTEM DISORDERS	6.05 ( 2.97 - 12.35 )	YES
RECTAL HAEMORRHAGE	176	6.03	GASTROINTESTINAL DISORDERS	6.03 ( 5.09 - 7.15 )	YES
INJECTION SITE DISCOMFORT	70	6.03	GENERAL DISORDERS AND ADMINISTRATION SITE CONDITIONS	6.03 ( 4.6 - 7.89 )	YES
POST PROCEDURAL INFECTION	25	6.01	INFECTIONS AND INFESTATIONS	6.01 ( 3.83 - 9.44 )	YES
LYMPHANGITIS	7	5.97	INFECTIONS AND INFESTATIONS	5.97 ( 2.55 - 13.98 )	YES
UPPER RESPIRATORY TRACT CONGESTION	8	2.18	RESPIRATORY, THORACIC AND MEDIASTINAL DISORDERS	2.18 ( 1.05 - 4.52 )	YES
ANAL INFLAMMATION	8	3.19	GASTROINTESTINAL DISORDERS	3.19 ( 1.51 - 6.76 )	YES
UPPER-AIRWAY COUGH SYNDROME	8	2.35	RESPIRATORY, THORACIC AND MEDIASTINAL DISORDERS	2.35 ( 1.12 - 4.89 )	YES
EPISCLERITIS	7	5.97	EYE DISORDERS	5.97 ( 2.55 - 13.98 )	YES
GENERAL PHYSICAL HEALTH DETERIORATION	588	5.95	GENERAL DISORDERS AND ADMINISTRATION SITE CONDITIONS	5.95 ( 5.43 - 6.53 )	YES
ARTHROPATHY	138	5.93	MUSCULOSKELETAL AND CONNECTIVE TISSUE DISORDERS	5.93 ( 4.9 - 7.18 )	YES
HAEMORRHAGIC OVARIAN CYST	6	5.92	REPRODUCTIVE SYSTEM AND BREAST DISORDERS	5.92 ( 2.37 - 14.84 )	YES
ARTHRITIS INFECTIVE	9	5.82	INFECTIONS AND INFESTATIONS	5.82 ( 2.76 - 12.3 )	YES
NEUROGENIC SHOCK	8	5.77	VASCULAR DISORDERS	5.77 ( 2.61 - 12.75 )	YES
DYSCHEZIA	8	3.26	GASTROINTESTINAL DISORDERS	3.26 ( 1.54 - 6.91 )	YES
INJECTION SITE MASS	161	5.72	GENERAL DISORDERS AND ADMINISTRATION SITE CONDITIONS	5.72 ( 4.79 - 6.82 )	YES
CYST	51	5.7	GENERAL DISORDERS AND ADMINISTRATION SITE CONDITIONS	5.7 ( 4.16 - 7.8 )	YES
GASTROENTERITIS SALMONELLA	13	5.67	INFECTIONS AND INFESTATIONS	5.67 ( 3.05 - 10.55 )	YES
OTITIS EXTERNA	8	2.35	INFECTIONS AND INFESTATIONS	2.35 ( 1.12 - 4.89 )	YES
LARGE INTESTINAL ULCER	19	5.66	GASTROINTESTINAL DISORDERS	5.66 ( 3.39 - 9.45 )	YES
EYE OPERATION	8	3.85	SURGICAL AND MEDICAL PROCEDURES	3.85 ( 1.8 - 8.24 )	YES
PHARYNGITIS STREPTOCOCCAL	229	5.63	INFECTIONS AND INFESTATIONS	5.63 ( 4.86 - 6.53 )	YES
BEDRIDDEN	8	2.21	SOCIAL CIRCUMSTANCES	2.21 ( 1.06 - 4.59 )	YES
EXCESSIVE GRANULATION TISSUE	8	4.29	SKIN AND SUBCUTANEOUS TISSUE DISORDERS	4.29 ( 1.99 - 9.24 )	YES
SINUS HEADACHE	12	5.63	NERVOUS SYSTEM DISORDERS	5.63 ( 2.95 - 10.73 )	YES
FIBROMYALGIA	14	5.59	MUSCULOSKELETAL AND CONNECTIVE TISSUE DISORDERS	5.59 ( 3.08 - 10.15 )	YES
TESTICULAR TORSION	7	4.1	REPRODUCTIVE SYSTEM AND BREAST DISORDERS	4.1 ( 1.81 - 9.3 )	YES
DERMAL CYST	7	3.46	SKIN AND SUBCUTANEOUS TISSUE DISORDERS	3.46 ( 1.54 - 7.74 )	YES
LOSS OF THERAPEUTIC RESPONSE	11	5.58	GENERAL DISORDERS AND ADMINISTRATION SITE CONDITIONS	5.58 ( 2.85 - 10.94 )	YES
PHYSICAL DISABILITY	24	5.56	SOCIAL CIRCUMSTANCES	5.56 ( 3.53 - 8.77 )	YES
HAND DEFORMITY	7	2.86	MUSCULOSKELETAL AND CONNECTIVE TISSUE DISORDERS	2.86 ( 1.29 - 6.32 )	YES
LOW BIRTH WEIGHT BABY	157	5.55	PREGNANCY, PUERPERIUM AND PERINATAL CONDITIONS	5.55 ( 4.65 - 6.64 )	YES
ANAL ULCER	7	2.35	GASTROINTESTINAL DISORDERS	2.35 ( 1.07 - 5.15 )	YES
LIGAMENT RUPTURE	15	5.52	INJURY, POISONING AND PROCEDURAL COMPLICATIONS	5.52 ( 3.1 - 9.81 )	YES
VOLVULUS	10	5.52	GASTROINTESTINAL DISORDERS	5.52 ( 2.73 - 11.17 )	YES
JOINT LOCK	7	5.47	MUSCULOSKELETAL AND CONNECTIVE TISSUE DISORDERS	5.47 ( 2.36 - 12.7 )	YES
PROCTALGIA	32	5.46	GASTROINTESTINAL DISORDERS	5.46 ( 3.68 - 8.09 )	YES
LARGE FOR DATES BABY	16	5.46	PREGNANCY, PUERPERIUM AND PERINATAL CONDITIONS	5.46 ( 3.13 - 9.53 )	YES
ILEAL PERFORATION	9	5.45	GASTROINTESTINAL DISORDERS	5.45 ( 2.59 - 11.44 )	YES
CELLULITIS STAPHYLOCOCCAL	7	4.38	INFECTIONS AND INFESTATIONS	4.38 ( 1.92 - 9.97 )	YES
ANIMAL BITE	7	3.75	INJURY, POISONING AND PROCEDURAL COMPLICATIONS	3.75 ( 1.67 - 8.45 )	YES
CLOSTRIDIAL INFECTION	31	5.44	INFECTIONS AND INFESTATIONS	5.44 ( 3.65 - 8.11 )	YES
SMALL INTESTINAL PERFORATION	7	2.48	GASTROINTESTINAL DISORDERS	2.48 ( 1.13 - 5.45 )	YES
INTESTINAL OBSTRUCTION	166	5.41	GASTROINTESTINAL DISORDERS	5.41 ( 4.56 - 6.44 )	YES
ORAL INFECTION	7	2.98	INFECTIONS AND INFESTATIONS	2.98 ( 1.34 - 6.63 )	YES
BONE MARROW OEDEMA	7	3.05	BLOOD AND LYMPHATIC SYSTEM DISORDERS	3.05 ( 1.37 - 6.79 )	YES
ADHESION	7	3.55	GENERAL DISORDERS AND ADMINISTRATION SITE CONDITIONS	3.55 ( 1.58 - 7.96 )	YES
THERAPEUTIC PRODUCT EFFECT DECREASED	175	5.4	GENERAL DISORDERS AND ADMINISTRATION SITE CONDITIONS	5.4 ( 4.56 - 6.39 )	YES
SYNOVITIS	63	5.4	MUSCULOSKELETAL AND CONNECTIVE TISSUE DISORDERS	5.4 ( 4.08 - 7.15 )	YES
MEGACOLON	7	2.23	GASTROINTESTINAL DISORDERS	2.23 ( 1.02 - 4.87 )	YES
HAIR FOLLICLE TUMOUR BENIGN	12	5.36	NEOPLASMS BENIGN, MALIGNANT AND UNSPECIFIED (INCL CYSTS AND POLYPS)	5.36 ( 2.82 - 10.18 )	YES
KERATOPATHY	8	5.36	EYE DISORDERS	5.36 ( 2.44 - 11.76 )	YES
DUODENITIS	7	2.3	GASTROINTESTINAL DISORDERS	2.3 ( 1.05 - 5.05 )	YES
MIGRAINE WITH AURA	7	2.92	NERVOUS SYSTEM DISORDERS	2.92 ( 1.32 - 6.47 )	YES
DENTAL OPERATION	7	4.69	SURGICAL AND MEDICAL PROCEDURES	4.69 ( 2.05 - 10.74 )	YES
DIVERTICULITIS	7	4.1	INFECTIONS AND INFESTATIONS	4.1 ( 1.81 - 9.3 )	YES
MONONUCLEOSIS SYNDROME	6	5.36	INFECTIONS AND INFESTATIONS	5.36 ( 2.16 - 13.28 )	YES
HENOCH-SCHONLEIN PURPURA	56	5.34	SKIN AND SUBCUTANEOUS TISSUE DISORDERS	5.34 ( 3.97 - 7.18 )	YES
POSTURAL ORTHOSTATIC TACHYCARDIA SYNDROME	7	2.98	CARDIAC DISORDERS	2.98 ( 1.34 - 6.63 )	YES
VASCULAR ACCESS COMPLICATION	23	5.33	INJURY, POISONING AND PROCEDURAL COMPLICATIONS	5.33 ( 3.35 - 8.47 )	YES
TENOSYNOVITIS	7	3.86	MUSCULOSKELETAL AND CONNECTIVE TISSUE DISORDERS	3.86 ( 1.71 - 8.71 )	YES
RENAL COLIC	9	5.28	RENAL AND URINARY DISORDERS	5.28 ( 2.52 - 11.06 )	YES
INGROWING NAIL	25	5.27	SKIN AND SUBCUTANEOUS TISSUE DISORDERS	5.27 ( 3.38 - 8.21 )	YES
ABSCESS BACTERIAL	7	3.13	INFECTIONS AND INFESTATIONS	3.13 ( 1.4 - 6.96 )	YES
RESPIRATORY TRACT CONGESTION	81	5.21	RESPIRATORY, THORACIC AND MEDIASTINAL DISORDERS	5.21 ( 4.07 - 6.66 )	YES
INJECTION SITE LACERATION	10	5.21	GENERAL DISORDERS AND ADMINISTRATION SITE CONDITIONS	5.21 ( 2.59 - 10.5 )	YES
DEMYELINATION	36	5.2	NERVOUS SYSTEM DISORDERS	5.2 ( 3.59 - 7.52 )	YES
INJURY ASSOCIATED WITH DEVICE	52	5.16	GENERAL DISORDERS AND ADMINISTRATION SITE CONDITIONS	5.16 ( 3.8 - 7.02 )	YES
SKIN BACTERIAL INFECTION	6	3.41	INFECTIONS AND INFESTATIONS	3.41 ( 1.43 - 8.14 )	YES
PHARYNGEAL ABSCESS	6	4.17	INFECTIONS AND INFESTATIONS	4.17 ( 1.72 - 10.1 )	YES
INTESTINAL DILATATION	11	5.16	GASTROINTESTINAL DISORDERS	5.16 ( 2.65 - 10.06 )	YES
GENERAL SYMPTOM	6	3.04	GENERAL DISORDERS AND ADMINISTRATION SITE CONDITIONS	3.04 ( 1.28 - 7.21 )	YES
MATERNAL EXPOSURE DURING PREGNANCY	282	5.15	INJURY, POISONING AND PROCEDURAL COMPLICATIONS	5.15 ( 4.51 - 5.87 )	YES
TINEA INFECTION	6	2.89	INFECTIONS AND INFESTATIONS	2.89 ( 1.22 - 6.82 )	YES
ANTIBODY TEST ABNORMAL	6	4.89	INVESTIGATIONS	4.89 ( 1.99 - 12.02 )	YES
FOOD POISONING	12	5.12	GASTROINTESTINAL DISORDERS	5.12 ( 2.7 - 9.69 )	YES
WOUND HAEMORRHAGE	6	2.56	INJURY, POISONING AND PROCEDURAL COMPLICATIONS	2.56 ( 1.09 - 6 )	YES
TENDON PAIN	6	2.68	MUSCULOSKELETAL AND CONNECTIVE TISSUE DISORDERS	2.68 ( 1.14 - 6.31 )	YES
TORUS FRACTURE	9	5.12	INJURY, POISONING AND PROCEDURAL COMPLICATIONS	5.12 ( 2.45 - 10.69 )	YES
RED BLOOD CELL SEDIMENTATION RATE INCREASED	105	5.08	INVESTIGATIONS	5.08 ( 4.1 - 6.3 )	YES
TONSILLITIS STREPTOCOCCAL	6	3.75	INFECTIONS AND INFESTATIONS	3.75 ( 1.56 - 9.02 )	YES
INADEQUATE DIET	6	4.33	SOCIAL CIRCUMSTANCES	4.33 ( 1.78 - 10.52 )	YES
ENTERITIS INFECTIOUS	6	2.75	INFECTIONS AND INFESTATIONS	2.75 ( 1.17 - 6.47 )	YES
JOINT RANGE OF MOTION DECREASED	28	5.05	MUSCULOSKELETAL AND CONNECTIVE TISSUE DISORDERS	5.05 ( 3.33 - 7.67 )	YES
HEPATITIS B VIRUS TEST POSITIVE	7	5.05	INVESTIGATIONS	5.05 ( 2.19 - 11.64 )	YES
SHORT STATURE	17	4.98	MUSCULOSKELETAL AND CONNECTIVE TISSUE DISORDERS	4.98 ( 2.92 - 8.51 )	YES
POLYARTHRITIS	53	4.97	MUSCULOSKELETAL AND CONNECTIVE TISSUE DISORDERS	4.97 ( 3.67 - 6.73 )	YES
INJECTION SITE SCAR	6	2.81	GENERAL DISORDERS AND ADMINISTRATION SITE CONDITIONS	2.81 ( 1.19 - 6.64 )	YES
OPTIC NERVE INJURY	6	4.69	INJURY, POISONING AND PROCEDURAL COMPLICATIONS	4.69 ( 1.92 - 11.48 )	YES
TOOTH INFECTION	18	4.97	INFECTIONS AND INFESTATIONS	4.97 ( 2.95 - 8.35 )	YES
INJECTION RELATED REACTION	6	3.63	INJURY, POISONING AND PROCEDURAL COMPLICATIONS	3.63 ( 1.51 - 8.7 )	YES
ANEURYSM	6	2.89	VASCULAR DISORDERS	2.89 ( 1.22 - 6.82 )	YES
RECTAL TENESMUS	9	4.97	GASTROINTESTINAL DISORDERS	4.97 ( 2.38 - 10.36 )	YES
COSTOCHONDRITIS	9	4.97	MUSCULOSKELETAL AND CONNECTIVE TISSUE DISORDERS	4.97 ( 2.38 - 10.36 )	YES
ANTIBODY TEST POSITIVE	38	4.95	INVESTIGATIONS	4.95 ( 3.46 - 7.08 )	YES
HODGKIN'S DISEASE	33	4.95	NEOPLASMS BENIGN, MALIGNANT AND UNSPECIFIED (INCL CYSTS AND POLYPS)	4.95 ( 3.38 - 7.27 )	YES
SACROILIITIS	19	4.95	MUSCULOSKELETAL AND CONNECTIVE TISSUE DISORDERS	4.95 ( 2.99 - 8.21 )	YES
STAPHYLOCOCCAL ABSCESS	6	3.52	INFECTIONS AND INFESTATIONS	3.52 ( 1.47 - 8.41 )	YES
SYDENHAM'S CHOREA	6	3.88	NERVOUS SYSTEM DISORDERS	3.88 ( 1.61 - 9.35 )	YES
ACUTE MONOCYTIC LEUKAEMIA	6	3.75	NEOPLASMS BENIGN, MALIGNANT AND UNSPECIFIED (INCL CYSTS AND POLYPS)	3.75 ( 1.56 - 9.02 )	YES
WOUND INFECTION	25	4.94	INFECTIONS AND INFESTATIONS	4.94 ( 3.18 - 7.67 )	YES
POSTOPERATIVE WOUND INFECTION	22	4.91	INFECTIONS AND INFESTATIONS	4.91 ( 3.07 - 7.86 )	YES
SJOGREN'S SYNDROME	5	4.26	MUSCULOSKELETAL AND CONNECTIVE TISSUE DISORDERS	4.26 ( 1.61 - 11.26 )	YES
TOOTH IMPACTED	5	2.84	GASTROINTESTINAL DISORDERS	2.84 ( 1.11 - 7.28 )	YES
GASTROINTESTINAL WALL THICKENING	12	4.89	GASTROINTESTINAL DISORDERS	4.89 ( 2.59 - 9.24 )	YES
BASAL CELL CARCINOMA	7	4.86	NEOPLASMS BENIGN, MALIGNANT AND UNSPECIFIED (INCL CYSTS AND POLYPS)	4.86 ( 2.12 - 11.17 )	YES
NEUTROPHILIC DERMATOSIS	7	4.86	SKIN AND SUBCUTANEOUS TISSUE DISORDERS	4.86 ( 2.12 - 11.17 )	YES
REACTION TO PRESERVATIVES	5	3.47	IMMUNE SYSTEM DISORDERS	3.47 ( 1.34 - 9.02 )	YES
CAMPYLOBACTER INFECTION	8	4.84	INFECTIONS AND INFESTATIONS	4.84 ( 2.23 - 10.53 )	YES
PULMONARY THROMBOSIS	8	4.84	RESPIRATORY, THORACIC AND MEDIASTINAL DISORDERS	4.84 ( 2.23 - 10.53 )	YES
BODY TEMPERATURE ABNORMAL	18	4.82	INVESTIGATIONS	4.82 ( 2.87 - 8.1 )	YES
INFECTION SUSCEPTIBILITY INCREASED	10	4.81	INFECTIONS AND INFESTATIONS	4.81 ( 2.4 - 9.64 )	YES
COMPLEX REGIONAL PAIN SYNDROME	5	2.93	NERVOUS SYSTEM DISORDERS	2.93 ( 1.14 - 7.52 )	YES
WRONG TECHNIQUE IN PRODUCT USAGE PROCESS	811	4.8	INJURY, POISONING AND PROCEDURAL COMPLICATIONS	4.8 ( 4.45 - 5.19 )	YES
PAINFUL RESPIRATION	11	4.8	RESPIRATORY, THORACIC AND MEDIASTINAL DISORDERS	4.8 ( 2.48 - 9.31 )	YES
VULVOVAGINAL MYCOTIC INFECTION	5	2.93	INFECTIONS AND INFESTATIONS	2.93 ( 1.14 - 7.52 )	YES
VACCINATION COMPLICATION	5	3.75	INJURY, POISONING AND PROCEDURAL COMPLICATIONS	3.75 ( 1.44 - 9.8 )	YES
GASTRIC MUCOSAL LESION	5	4.08	GASTROINTESTINAL DISORDERS	4.08 ( 1.55 - 10.73 )	YES
FOETAL DISTRESS SYNDROME	24	4.79	PREGNANCY, PUERPERIUM AND PERINATAL CONDITIONS	4.79 ( 3.06 - 7.5 )	YES
CYSTOID MACULAR OEDEMA	5	4.47	EYE DISORDERS	4.47 ( 1.68 - 11.85 )	YES
LIMB MASS	5	3.23	MUSCULOSKELETAL AND CONNECTIVE TISSUE DISORDERS	3.23 ( 1.25 - 8.36 )	YES
CORONARY ARTERY ANEURYSM	12	4.79	CARDIAC DISORDERS	4.79 ( 2.54 - 9.03 )	YES
URETEROLITHIASIS	5	3.75	RENAL AND URINARY DISORDERS	3.75 ( 1.44 - 9.8 )	YES
INJECTION SITE COLDNESS	5	4.94	GENERAL DISORDERS AND ADMINISTRATION SITE CONDITIONS	4.94 ( 1.84 - 13.22 )	YES
ANTINUCLEAR ANTIBODY INCREASED	5	4.69	INVESTIGATIONS	4.69 ( 1.76 - 12.5 )	YES
EAR OPERATION	5	3.47	SURGICAL AND MEDICAL PROCEDURES	3.47 ( 1.34 - 9.02 )	YES
SCIATICA	5	3.75	NERVOUS SYSTEM DISORDERS	3.75 ( 1.44 - 9.8 )	YES
WOUND INFECTION STAPHYLOCOCCAL	5	3.03	INFECTIONS AND INFESTATIONS	3.03 ( 1.18 - 7.78 )	YES
CHOLANGITIS SCLEROSING	27	4.69	HEPATOBILIARY DISORDERS	4.69 ( 3.08 - 7.15 )	YES
CIRCUMCISION	5	4.26	SURGICAL AND MEDICAL PROCEDURES	4.26 ( 1.61 - 11.26 )	YES
MYELOID LEUKAEMIA	5	3.47	NEOPLASMS BENIGN, MALIGNANT AND UNSPECIFIED (INCL CYSTS AND POLYPS)	3.47 ( 1.34 - 9.02 )	YES
DRUG DELIVERY SYSTEM MALFUNCTION	16	4.69	PRODUCT ISSUES	4.69 ( 2.71 - 8.11 )	YES
SIALOADENITIS	5	3.61	INFECTIONS AND INFESTATIONS	3.61 ( 1.39 - 9.4 )	YES
WRIST FRACTURE	31	4.65	INJURY, POISONING AND PROCEDURAL COMPLICATIONS	4.65 ( 3.14 - 6.9 )	YES
IMPAIRED HEALING	65	4.62	GENERAL DISORDERS AND ADMINISTRATION SITE CONDITIONS	4.62 ( 3.52 - 6.06 )	YES
CUTANEOUS VASCULITIS	13	4.6	SKIN AND SUBCUTANEOUS TISSUE DISORDERS	4.6 ( 2.51 - 8.44 )	YES
MEAN CELL HAEMOGLOBIN DECREASED	21	4.58	INVESTIGATIONS	4.58 ( 2.84 - 7.38 )	YES
BACTERIAL TRANSLOCATION	5	4.26	INFECTIONS AND INFESTATIONS	4.26 ( 1.61 - 11.26 )	YES
GENITAL RASH	5	3.91	REPRODUCTIVE SYSTEM AND BREAST DISORDERS	3.91 ( 1.49 - 10.24 )	YES
MYOPERICARDITIS	5	4.69	CARDIAC DISORDERS	4.69 ( 1.76 - 12.5 )	YES
COLITIS MICROSCOPIC	5	3.13	GASTROINTESTINAL DISORDERS	3.13 ( 1.21 - 8.06 )	YES
HAND FRACTURE	34	4.56	INJURY, POISONING AND PROCEDURAL COMPLICATIONS	4.56 ( 3.13 - 6.63 )	YES
FOLATE DEFICIENCY	5	5.21	METABOLISM AND NUTRITION DISORDERS	5.21 ( 1.93 - 14.04 )	YES
WHEELCHAIR USER	26	4.56	SOCIAL CIRCUMSTANCES	4.56 ( 2.97 - 7 )	YES
OVARIAN CYST RUPTURED	9	4.56	REPRODUCTIVE SYSTEM AND BREAST DISORDERS	4.56 ( 2.2 - 9.46 )	YES
LENTICULAR OPACITIES	5	3.13	EYE DISORDERS	3.13 ( 1.21 - 8.06 )	YES
ZINC DEFICIENCY	5	3.47	METABOLISM AND NUTRITION DISORDERS	3.47 ( 1.34 - 9.02 )	YES
NAIL INFECTION	4	3.57	INFECTIONS AND INFESTATIONS	3.57 ( 1.23 - 10.41 )	YES
SINGLE UMBILICAL ARTERY	4	4.17	CONGENITAL, FAMILIAL AND GENETIC DISORDERS	4.17 ( 1.41 - 12.32 )	YES
SYSTEMIC LUPUS ERYTHEMATOSUS	65	4.55	MUSCULOSKELETAL AND CONNECTIVE TISSUE DISORDERS	4.55 ( 3.47 - 5.97 )	YES
LARGE INTESTINAL HAEMORRHAGE	4	3	GASTROINTESTINAL DISORDERS	3 ( 1.04 - 8.63 )	YES
ACROCHORDON	4	3.57	NEOPLASMS BENIGN, MALIGNANT AND UNSPECIFIED (INCL CYSTS AND POLYPS)	3.57 ( 1.23 - 10.41 )	YES
TONSILLAR INFLAMMATION	4	3.95	RESPIRATORY, THORACIC AND MEDIASTINAL DISORDERS	3.95 ( 1.34 - 11.61 )	YES
PATELLA FRACTURE	4	3.95	INJURY, POISONING AND PROCEDURAL COMPLICATIONS	3.95 ( 1.34 - 11.61 )	YES
SPINAL PAIN	16	4.55	MUSCULOSKELETAL AND CONNECTIVE TISSUE DISORDERS	4.55 ( 2.63 - 7.85 )	YES
HISTOPLASMOSIS DISSEMINATED	13	4.52	INFECTIONS AND INFESTATIONS	4.52 ( 2.47 - 8.28 )	YES
TINEA PEDIS	4	3.57	INFECTIONS AND INFESTATIONS	3.57 ( 1.23 - 10.41 )	YES
STAPHYLOCOCCAL SKIN INFECTION	13	4.52	INFECTIONS AND INFESTATIONS	4.52 ( 2.47 - 8.28 )	YES
CHORIORETINITIS	4	6.25	INFECTIONS AND INFESTATIONS	6.25 ( 2.02 - 19.39 )	YES
MOBILITY DECREASED	127	4.49	MUSCULOSKELETAL AND CONNECTIVE TISSUE DISORDERS	4.49 ( 3.7 - 5.45 )	YES
MECONIUM ASPIRATION SYNDROME	4	5.77	RESPIRATORY, THORACIC AND MEDIASTINAL DISORDERS	5.77 ( 1.88 - 17.71 )	YES
CARTILAGE INJURY	4	4.41	INJURY, POISONING AND PROCEDURAL COMPLICATIONS	4.41 ( 1.49 - 13.12 )	YES
COLONIC FISTULA	4	6.25	GASTROINTESTINAL DISORDERS	6.25 ( 2.02 - 19.39 )	YES
INFECTIOUS MONONUCLEOSIS	64	4.43	INFECTIONS AND INFESTATIONS	4.43 ( 3.38 - 5.82 )	YES
LARGE INTESTINE POLYP	13	4.43	GASTROINTESTINAL DISORDERS	4.43 ( 2.42 - 8.12 )	YES
INCISION SITE PAIN	4	4.41	INJURY, POISONING AND PROCEDURAL COMPLICATIONS	4.41 ( 1.49 - 13.12 )	YES
PULMONARY TUBERCULOSIS	25	4.38	INFECTIONS AND INFESTATIONS	4.38 ( 2.84 - 6.78 )	YES
WEIGHT DECREASE NEONATAL	4	3.13	PREGNANCY, PUERPERIUM AND PERINATAL CONDITIONS	3.13 ( 1.08 - 9.01 )	YES
ANAL FISSURE	37	4.34	GASTROINTESTINAL DISORDERS	4.34 ( 3.04 - 6.21 )	YES
FURUNCLE	35	4.32	INFECTIONS AND INFESTATIONS	4.32 ( 2.99 - 6.24 )	YES
DECREASED IMMUNE RESPONSIVENESS	25	4.3	IMMUNE SYSTEM DISORDERS	4.3 ( 2.79 - 6.65 )	YES
HAEMOGLOBIN ABNORMAL	13	4.28	INVESTIGATIONS	4.28 ( 2.34 - 7.82 )	YES
BENIGN BREAST NEOPLASM	4	5.36	NEOPLASMS BENIGN, MALIGNANT AND UNSPECIFIED (INCL CYSTS AND POLYPS)	5.36 ( 1.76 - 16.29 )	YES
LYMPHOMA	30	4.26	NEOPLASMS BENIGN, MALIGNANT AND UNSPECIFIED (INCL CYSTS AND POLYPS)	4.26 ( 2.87 - 6.34 )	YES
ARTHROPOD BITE	29	4.25	INJURY, POISONING AND PROCEDURAL COMPLICATIONS	4.25 ( 2.84 - 6.36 )	YES
CHRONIC TONSILLITIS	4	4.69	INFECTIONS AND INFESTATIONS	4.69 ( 1.57 - 14.03 )	YES
LOCALISED INFECTION	38	4.24	INFECTIONS AND INFESTATIONS	4.24 ( 2.98 - 6.04 )	YES
THYROID MASS	4	3.41	ENDOCRINE DISORDERS	3.41 ( 1.18 - 9.9 )	YES
COLITIS	222	4.23	GASTROINTESTINAL DISORDERS	4.23 ( 3.65 - 4.89 )	YES
ABSCESS RUPTURE	4	6.25	INFECTIONS AND INFESTATIONS	6.25 ( 2.02 - 19.39 )	YES
PURULENT DISCHARGE	24	4.21	INFECTIONS AND INFESTATIONS	4.21 ( 2.7 - 6.55 )	YES
IMMUNODEFICIENCY	57	4.2	IMMUNE SYSTEM DISORDERS	4.2 ( 3.15 - 5.59 )	YES
MESENTERIC VEIN THROMBOSIS	4	2.89	GASTROINTESTINAL DISORDERS	2.89 ( 1.01 - 8.27 )	YES
CONNECTIVE TISSUE DISORDER	4	3.26	MUSCULOSKELETAL AND CONNECTIVE TISSUE DISORDERS	3.26 ( 1.13 - 9.44 )	YES
IRON DEFICIENCY ANAEMIA	43	4.2	BLOOD AND LYMPHATIC SYSTEM DISORDERS	4.2 ( 3.02 - 5.85 )	YES
CHALAZION	4	3	EYE DISORDERS	3 ( 1.04 - 8.63 )	YES
LYMPHOCYTE COUNT ABNORMAL	4	4.41	INVESTIGATIONS	4.41 ( 1.49 - 13.12 )	YES
STOMA CLOSURE	4	3.95	SURGICAL AND MEDICAL PROCEDURES	3.95 ( 1.34 - 11.61 )	YES
FOLLICULITIS	30	4.2	INFECTIONS AND INFESTATIONS	4.2 ( 2.83 - 6.24 )	YES
LIGAMENT INJURY	4	5.77	INJURY, POISONING AND PROCEDURAL COMPLICATIONS	5.77 ( 1.88 - 17.71 )	YES
SOMATIC SYMPTOM DISORDER	4	2.89	PSYCHIATRIC DISORDERS	2.89 ( 1.01 - 8.27 )	YES
ROTATOR CUFF SYNDROME	4	4.41	MUSCULOSKELETAL AND CONNECTIVE TISSUE DISORDERS	4.41 ( 1.49 - 13.12 )	YES
INCREASED TENDENCY TO BRUISE	18	4.12	BLOOD AND LYMPHATIC SYSTEM DISORDERS	4.12 ( 2.47 - 6.86 )	YES
AMOEBIASIS	4	6.25	INFECTIONS AND INFESTATIONS	6.25 ( 2.02 - 19.39 )	YES
STOMA COMPLICATION	4	3.13	INJURY, POISONING AND PROCEDURAL COMPLICATIONS	3.13 ( 1.08 - 9.01 )	YES
MECHANICAL URTICARIA	4	4.17	SKIN AND SUBCUTANEOUS TISSUE DISORDERS	4.17 ( 1.41 - 12.32 )	YES
INJECTION SITE IRRITATION	32	4.11	GENERAL DISORDERS AND ADMINISTRATION SITE CONDITIONS	4.11 ( 2.81 - 6.03 )	YES
INFECTION PARASITIC	4	3	INFECTIONS AND INFESTATIONS	3 ( 1.04 - 8.63 )	YES
COMPLEMENT FACTOR C3 DECREASED	4	3.41	INVESTIGATIONS	3.41 ( 1.18 - 9.9 )	YES
GASTRIC INFECTION	17	4.09	INFECTIONS AND INFESTATIONS	4.09 ( 2.42 - 6.91 )	YES
TONSILLECTOMY	34	4.04	SURGICAL AND MEDICAL PROCEDURES	4.04 ( 2.79 - 5.85 )	YES
SYSTEMIC INFECTION	4	3.13	INFECTIONS AND INFESTATIONS	3.13 ( 1.08 - 9.01 )	YES
SUFFOCATION FEELING	4	3	RESPIRATORY, THORACIC AND MEDIASTINAL DISORDERS	3 ( 1.04 - 8.63 )	YES
INTERVERTEBRAL DISCITIS	4	3.95	INFECTIONS AND INFESTATIONS	3.95 ( 1.34 - 11.61 )	YES
POLYARTERITIS NODOSA	4	4.41	VASCULAR DISORDERS	4.41 ( 1.49 - 13.12 )	YES
FIBROADENOMA OF BREAST	4	3.75	NEOPLASMS BENIGN, MALIGNANT AND UNSPECIFIED (INCL CYSTS AND POLYPS)	3.75 ( 1.28 - 10.98 )	YES
LYME DISEASE	12	4.02	INFECTIONS AND INFESTATIONS	4.02 ( 2.16 - 7.5 )	YES
B-CELL LYMPHOMA	12	4.02	NEOPLASMS BENIGN, MALIGNANT AND UNSPECIFIED (INCL CYSTS AND POLYPS)	4.02 ( 2.16 - 7.5 )	YES
OROPHARYNGEAL PAIN	444	4.01	RESPIRATORY, THORACIC AND MEDIASTINAL DISORDERS	4.01 ( 3.62 - 4.45 )	YES
LISTERIOSIS	4	3	INFECTIONS AND INFESTATIONS	3 ( 1.04 - 8.63 )	YES
CHRONIC GRANULOMATOUS DISEASE	4	5	CONGENITAL, FAMILIAL AND GENETIC DISORDERS	5 ( 1.66 - 15.07 )	YES
MALNUTRITION	93	3.97	METABOLISM AND NUTRITION DISORDERS	3.97 ( 3.17 - 4.96 )	YES
ARTHRALGIA	953	3.93	MUSCULOSKELETAL AND CONNECTIVE TISSUE DISORDERS	3.93 ( 3.66 - 4.21 )	YES
INCORRECT DISPOSAL OF PRODUCT	4	3.13	INJURY, POISONING AND PROCEDURAL COMPLICATIONS	3.13 ( 1.08 - 9.01 )	YES
VACCINATION SITE PAIN	4	5	GENERAL DISORDERS AND ADMINISTRATION SITE CONDITIONS	5 ( 1.66 - 15.07 )	YES
AORTIC ANEURYSM	4	5.77	VASCULAR DISORDERS	5.77 ( 1.88 - 17.71 )	YES
WOUND	46	3.89	INJURY, POISONING AND PROCEDURAL COMPLICATIONS	3.89 ( 2.83 - 5.34 )	YES
GLAUCOMA	45	3.89	EYE DISORDERS	3.89 ( 2.82 - 5.37 )	YES
APPENDICITIS PERFORATED	12	3.88	INFECTIONS AND INFESTATIONS	3.88 ( 2.08 - 7.23 )	YES
RED BLOOD CELL ABNORMALITY	4	3.13	BLOOD AND LYMPHATIC SYSTEM DISORDERS	3.13 ( 1.08 - 9.01 )	YES
LARGE INTESTINE PERFORATION	22	3.86	GASTROINTESTINAL DISORDERS	3.86 ( 2.44 - 6.1 )	YES
INFLAMMATION	193	3.85	GENERAL DISORDERS AND ADMINISTRATION SITE CONDITIONS	3.85 ( 3.3 - 4.49 )	YES
INFUSION SITE REACTION	26	3.84	GENERAL DISORDERS AND ADMINISTRATION SITE CONDITIONS	3.84 ( 2.52 - 5.86 )	YES
CYCLIC VOMITING SYNDROME	4	3.75	GASTROINTESTINAL DISORDERS	3.75 ( 1.28 - 10.98 )	YES
ANKLE FRACTURE	17	3.8	INJURY, POISONING AND PROCEDURAL COMPLICATIONS	3.8 ( 2.25 - 6.4 )	YES
ALOPECIA TOTALIS	3	3.52	SKIN AND SUBCUTANEOUS TISSUE DISORDERS	3.52 ( 1.02 - 12.07 )	YES
MUSCULOSKELETAL PAIN	70	3.79	MUSCULOSKELETAL AND CONNECTIVE TISSUE DISORDERS	3.79 ( 2.93 - 4.9 )	YES
GENITAL SWELLING	3	4.69	REPRODUCTIVE SYSTEM AND BREAST DISORDERS	4.69 ( 1.32 - 16.62 )	YES
MEAN CELL VOLUME DECREASED	20	3.75	INVESTIGATIONS	3.75 ( 2.32 - 6.07 )	YES
PELVIC KIDNEY	3	6.25	CONGENITAL, FAMILIAL AND GENETIC DISORDERS	6.25 ( 1.69 - 23.1 )	YES
STOMA SITE INFECTION	3	5.63	INFECTIONS AND INFESTATIONS	5.63 ( 1.55 - 20.45 )	YES
CHONDROPATHY	3	3.52	MUSCULOSKELETAL AND CONNECTIVE TISSUE DISORDERS	3.52 ( 1.02 - 12.07 )	YES
NAIL BED DISORDER	3	5.12	SKIN AND SUBCUTANEOUS TISSUE DISORDERS	5.12 ( 1.43 - 18.34 )	YES
HLA MARKER STUDY POSITIVE	3	6.25	INVESTIGATIONS	6.25 ( 1.69 - 23.1 )	YES
BOVINE TUBERCULOSIS	3	3.52	INFECTIONS AND INFESTATIONS	3.52 ( 1.02 - 12.07 )	YES
ABDOMINAL WOUND DEHISCENCE	3	5.63	INJURY, POISONING AND PROCEDURAL COMPLICATIONS	5.63 ( 1.55 - 20.45 )	YES
ANTINUCLEAR ANTIBODY POSITIVE	25	3.72	INVESTIGATIONS	3.72 ( 2.42 - 5.72 )	YES
PATIENT-DEVICE INCOMPATIBILITY	3	3.52	PRODUCT ISSUES	3.52 ( 1.02 - 12.07 )	YES
MATERNAL EXPOSURE DURING BREAST FEEDING	23	3.69	INJURY, POISONING AND PROCEDURAL COMPLICATIONS	3.69 ( 2.36 - 5.77 )	YES
YOLK SAC TUMOUR SITE UNSPECIFIED	3	7.04	NEOPLASMS BENIGN, MALIGNANT AND UNSPECIFIED (INCL CYSTS AND POLYPS)	7.04 ( 1.87 - 26.52 )	YES
IMPETIGO	31	3.68	INFECTIONS AND INFESTATIONS	3.68 ( 2.51 - 5.41 )	YES
BODY TINEA	3	7.04	INFECTIONS AND INFESTATIONS	7.04 ( 1.87 - 26.52 )	YES
ERYTHEMA NODOSUM	21	3.68	SKIN AND SUBCUTANEOUS TISSUE DISORDERS	3.68 ( 2.31 - 5.88 )	YES
CATARACT	83	3.62	EYE DISORDERS	3.62 ( 2.86 - 4.58 )	YES
VACCINATION SITE ERYTHEMA	3	6.25	GENERAL DISORDERS AND ADMINISTRATION SITE CONDITIONS	6.25 ( 1.69 - 23.1 )	YES
DERMATITIS INFECTED	3	3.75	INFECTIONS AND INFESTATIONS	3.75 ( 1.09 - 12.96 )	YES
BODY FAT DISORDER	3	4.33	METABOLISM AND NUTRITION DISORDERS	4.33 ( 1.23 - 15.19 )	YES
INJECTION SITE EXFOLIATION	3	6.25	GENERAL DISORDERS AND ADMINISTRATION SITE CONDITIONS	6.25 ( 1.69 - 23.1 )	YES
INTESTINAL PERFORATION	46	3.61	GASTROINTESTINAL DISORDERS	3.61 ( 2.63 - 4.95 )	YES
EPIDIDYMITIS	3	3.52	INFECTIONS AND INFESTATIONS	3.52 ( 1.02 - 12.07 )	YES
GASTROINTESTINAL TRACT IRRITATION	3	7.04	GASTROINTESTINAL DISORDERS	7.04 ( 1.87 - 26.52 )	YES
VASCULITIC RASH	3	4.02	SKIN AND SUBCUTANEOUS TISSUE DISORDERS	4.02 ( 1.16 - 13.99 )	YES
RASH PUSTULAR	41	3.58	INFECTIONS AND INFESTATIONS	3.58 ( 2.56 - 5 )	YES
TUBERCULOSIS GASTROINTESTINAL	3	3.75	INFECTIONS AND INFESTATIONS	3.75 ( 1.09 - 12.96 )	YES
SINUSITIS	287	3.55	INFECTIONS AND INFESTATIONS	3.55 ( 3.13 - 4.03 )	YES
ALLERGIC RESPIRATORY SYMPTOM	3	5.63	RESPIRATORY, THORACIC AND MEDIASTINAL DISORDERS	5.63 ( 1.55 - 20.45 )	YES
GASTROINTESTINAL EROSION	3	6.25	GASTROINTESTINAL DISORDERS	6.25 ( 1.69 - 23.1 )	YES
BLOOD PRODUCT TRANSFUSION DEPENDENT	3	3.75	SOCIAL CIRCUMSTANCES	3.75 ( 1.09 - 12.96 )	YES
AMYLOIDOSIS	3	5.63	IMMUNE SYSTEM DISORDERS	5.63 ( 1.55 - 20.45 )	YES
VASCULAR MALFORMATION	3	3.75	CONGENITAL, FAMILIAL AND GENETIC DISORDERS	3.75 ( 1.09 - 12.96 )	YES
ABSCESS ORAL	3	4.69	INFECTIONS AND INFESTATIONS	4.69 ( 1.32 - 16.62 )	YES
ULTRASOUND ABDOMEN ABNORMAL	3	4.69	INVESTIGATIONS	4.69 ( 1.32 - 16.62 )	YES
PERTUSSIS	17	3.54	INFECTIONS AND INFESTATIONS	3.54 ( 2.11 - 5.95 )	YES
VITREOUS DETACHMENT	3	3.75	EYE DISORDERS	3.75 ( 1.09 - 12.96 )	YES
TONSILLITIS BACTERIAL	3	4.69	INFECTIONS AND INFESTATIONS	4.69 ( 1.32 - 16.62 )	YES
APPENDICECTOMY	20	3.51	SURGICAL AND MEDICAL PROCEDURES	3.51 ( 2.18 - 5.65 )	YES
BODY HEIGHT BELOW NORMAL	43	3.46	INVESTIGATIONS	3.46 ( 2.5 - 4.8 )	YES
TUBERCULOSIS OF CENTRAL NERVOUS SYSTEM	3	3.52	INFECTIONS AND INFESTATIONS	3.52 ( 1.02 - 12.07 )	YES
CONTRAINDICATED PRODUCT ADMINISTERED	67	3.45	INJURY, POISONING AND PROCEDURAL COMPLICATIONS	3.45 ( 2.66 - 4.47 )	YES
PREMATURE BABY	403	3.42	PREGNANCY, PUERPERIUM AND PERINATAL CONDITIONS	3.42 ( 3.07 - 3.8 )	YES
APGAR SCORE ABNORMAL	3	6.25	INVESTIGATIONS	6.25 ( 1.69 - 23.1 )	YES
AUTOIMMUNE HEPATITIS	33	3.42	HEPATOBILIARY DISORDERS	3.42 ( 2.36 - 4.96 )	YES
BLINDNESS UNILATERAL	25	3.37	EYE DISORDERS	3.37 ( 2.2 - 5.17 )	YES
DEVICE ISSUE	682	3.35	PRODUCT ISSUES	3.35 ( 3.08 - 3.63 )	YES
AXILLARY MASS	3	3.52	MUSCULOSKELETAL AND CONNECTIVE TISSUE DISORDERS	3.52 ( 1.02 - 12.07 )	YES
HERPES ZOSTER	97	3.32	INFECTIONS AND INFESTATIONS	3.32 ( 2.68 - 4.12 )	YES
ANAPHYLACTOID SHOCK	3	3.52	IMMUNE SYSTEM DISORDERS	3.52 ( 1.02 - 12.07 )	YES
CONCUSSION	35	3.3	INJURY, POISONING AND PROCEDURAL COMPLICATIONS	3.3 ( 2.3 - 4.73 )	YES
TONSILLITIS	86	3.27	INFECTIONS AND INFESTATIONS	3.27 ( 2.6 - 4.12 )	YES
INTRAOCULAR PRESSURE INCREASED	56	3.27	INVESTIGATIONS	3.27 ( 2.46 - 4.35 )	YES
LOSS OF PERSONAL INDEPENDENCE IN DAILY ACTIVITIES	78	3.25	SOCIAL CIRCUMSTANCES	3.25 ( 2.56 - 4.14 )	YES
HYPHAEMA	3	7.04	INJURY, POISONING AND PROCEDURAL COMPLICATIONS	7.04 ( 1.87 - 26.52 )	YES
INFECTED BITE	3	7.04	INFECTIONS AND INFESTATIONS	7.04 ( 1.87 - 26.52 )	YES
FIBROMA	3	3.52	NEOPLASMS BENIGN, MALIGNANT AND UNSPECIFIED (INCL CYSTS AND POLYPS)	3.52 ( 1.02 - 12.07 )	YES
LYMPHADENITIS	43	3.24	BLOOD AND LYMPHATIC SYSTEM DISORDERS	3.24 ( 2.34 - 4.48 )	YES
GASTROINTESTINAL STOMA OUTPUT DECREASED	3	6.25	INVESTIGATIONS	6.25 ( 1.69 - 23.1 )	YES
NASOPHARYNGITIS	629	3.15	INFECTIONS AND INFESTATIONS	3.15 ( 2.89 - 3.42 )	YES
GASTRITIS VIRAL	3	3.75	INFECTIONS AND INFESTATIONS	3.75 ( 1.09 - 12.96 )	YES
VASCULITIS	44	3.1	VASCULAR DISORDERS	3.1 ( 2.26 - 4.27 )	YES
MUCOCUTANEOUS RASH	3	8.04	SKIN AND SUBCUTANEOUS TISSUE DISORDERS	8.04 ( 2.08 - 31.1 )	YES
BACTERIAL VAGINOSIS	3	7.04	INFECTIONS AND INFESTATIONS	7.04 ( 1.87 - 26.52 )	YES
UNEVALUABLE EVENT	191	3.08	GENERAL DISORDERS AND ADMINISTRATION SITE CONDITIONS	3.08 ( 2.64 - 3.59 )	YES
ORTHOPAEDIC PROCEDURE	3	3.75	SURGICAL AND MEDICAL PROCEDURES	3.75 ( 1.09 - 12.96 )	YES
TINEA VERSICOLOUR	3	5.12	INFECTIONS AND INFESTATIONS	5.12 ( 1.43 - 18.34 )	YES
VARICELLA	62	3.07	INFECTIONS AND INFESTATIONS	3.07 ( 2.35 - 4.02 )	YES
BONE DENSITY DECREASED	46	3.07	INVESTIGATIONS	3.07 ( 2.25 - 4.2 )	YES
JOINT ARTHROPLASTY	3	5.63	SURGICAL AND MEDICAL PROCEDURES	5.63 ( 1.55 - 20.45 )	YES
EAR INFECTION FUNGAL	3	7.04	INFECTIONS AND INFESTATIONS	7.04 ( 1.87 - 26.52 )	YES
MASS	41	3.07	GENERAL DISORDERS AND ADMINISTRATION SITE CONDITIONS	3.07 ( 2.2 - 4.26 )	YES
PNEUMONIA LIPOID	3	4.69	RESPIRATORY, THORACIC AND MEDIASTINAL DISORDERS	4.69 ( 1.32 - 16.62 )	YES
FOOT OPERATION	3	3.75	SURGICAL AND MEDICAL PROCEDURES	3.75 ( 1.09 - 12.96 )	YES
NONINFECTIVE GINGIVITIS	3	4.33	GASTROINTESTINAL DISORDERS	4.33 ( 1.23 - 15.19 )	YES
SMALL INTESTINE ULCER	3	5.12	GASTROINTESTINAL DISORDERS	5.12 ( 1.43 - 18.34 )	YES
VARICOSE VEIN	3	3.75	VASCULAR DISORDERS	3.75 ( 1.09 - 12.96 )	YES
BLOOD ALBUMIN ABNORMAL	3	4.33	INVESTIGATIONS	4.33 ( 1.23 - 15.19 )	YES
OSTEOMYELITIS	42	3.03	INFECTIONS AND INFESTATIONS	3.03 ( 2.19 - 4.2 )	YES
CARDITIS	3	4.33	CARDIAC DISORDERS	4.33 ( 1.23 - 15.19 )	YES
PARAPSORIASIS	3	7.04	SKIN AND SUBCUTANEOUS TISSUE DISORDERS	7.04 ( 1.87 - 26.52 )	YES
CELLULITIS	130	2.99	INFECTIONS AND INFESTATIONS	2.99 ( 2.48 - 3.6 )	YES
BONE TUBERCULOSIS	3	4.02	INFECTIONS AND INFESTATIONS	4.02 ( 1.16 - 13.99 )	YES
GASTROENTERITIS VIRAL	153	2.94	INFECTIONS AND INFESTATIONS	2.94 ( 2.47 - 3.48 )	YES
APPENDICITIS	70	2.89	INFECTIONS AND INFESTATIONS	2.89 ( 2.25 - 3.71 )	YES
ENCEPHALOMYELITIS	3	6.25	INFECTIONS AND INFESTATIONS	6.25 ( 1.69 - 23.1 )	YES
ROAD TRAFFIC ACCIDENT	54	2.87	INJURY, POISONING AND PROCEDURAL COMPLICATIONS	2.87 ( 2.16 - 3.82 )	YES
ABDOMINAL PAIN	1308	2.85	GASTROINTESTINAL DISORDERS	2.85 ( 2.69 - 3.03 )	YES
THERAPY INTERRUPTED	94	2.81	SURGICAL AND MEDICAL PROCEDURES	2.81 ( 2.27 - 3.5 )	YES
DISSEMINATED VARICELLA ZOSTER VACCINE VIRUS INFECTION	3	4.02	INFECTIONS AND INFESTATIONS	4.02 ( 1.16 - 13.99 )	YES
INFLAMMATORY BOWEL DISEASE	160	2.72	GASTROINTESTINAL DISORDERS	2.72 ( 2.31 - 3.21 )	YES
EAR INFECTION	222	2.43	INFECTIONS AND INFESTATIONS	2.43 ( 2.12 - 2.8 )	YES
OESOPHAGEAL INFECTION	3	6.25	INFECTIONS AND INFESTATIONS	6.25 ( 1.69 - 23.1 )	YES
ENTHESOPATHY	3	4.02	MUSCULOSKELETAL AND CONNECTIVE TISSUE DISORDERS	4.02 ( 1.16 - 13.99 )	YES
SHOULDER DYSTOCIA	3	5.12	PREGNANCY, PUERPERIUM AND PERINATAL CONDITIONS	5.12 ( 1.43 - 18.34 )	YES
REFLUX NEPHROPATHY	3	8.04	RENAL AND URINARY DISORDERS	8.04 ( 2.08 - 31.1 )	YES
