# Supplementary material for: Safety profile of TNF- alpha Inhibitors in pediatric patients: A post-marketing surveillance study based on the FAERS database
Source: PLoS One. 2025 Dec 2;20(12):e0328465. doi: 10.1371/journal.pone.0328465 (PMC12671830; doi:10.1371/journal.pone.0328465)
Supplement: S2 Table — Footnote: Δ = ROR(041–134) − ROR(141–243). “Overlap of 95% CI” indicates whether the two confidence intervals overlap (Yes/No). (XLSX) [file pone.0328465.s002.xlsx]

## Sheet: Sheet1
PT	2004–2013 (ROR [95% CI])	2014–2024 (ROR [95% CI])	Absolute Δ	Overlap of 95 % CI
Injection site pain	64.53 ( 56.74 - 73.4 )	7.52 ( 7.16 - 7.9 )	57.01	No
Pyrexia	1.54 ( 1.38 - 1.71 )	1.08 ( 1.01 - 1.15 )	0.46	No
Injection site erythema	65.77 ( 54.39 - 79.53 )	10.62 ( 9.71 - 11.62 )	55.15	No
Fatigue	1.69 ( 1.46 - 1.96 )	1.69 ( 1.56 - 1.82 )	0	Yes
Pain	1.67 ( 1.4 - 1.99 )	2.48 ( 2.3 - 2.68 )	0.81	No
Injection site haemorrhage	33.4 ( 25.05 - 44.55 )	13.42 ( 12.1 - 14.88 )	19.98	No
Injection site swelling	55.04 ( 43.82 - 69.12 )	6.37 ( 5.74 - 7.06 )	48.67	No
Malaise	1.73 ( 1.44 - 2.07 )	1.7 ( 1.56 - 1.85 )	0.03	Yes
Condition aggravated	1.22 ( 1.01 - 1.49 )	1.08 ( 0.99 - 1.18 )	0.14	Yes
General physical health deterioration	0.06 ( 0.02 - 0.26 )	7.26 ( 6.59 - 7.99 )	7.2	No
Injection site pruritus	100.21 ( 72.78 - 137.97 )	14.14 ( 12.38 - 16.16 )	86.07	No
Injection site reaction	34.13 ( 27.06 - 43.03 )	8.68 ( 7.67 - 9.83 )	25.45	No
Injection site bruising	74.44 ( 50.19 - 110.41 )	7.74 ( 6.88 - 8.72 )	66.7	No
Asthenia	1.07 ( 0.81 - 1.4 )	1.3 ( 1.14 - 1.49 )	0.23	Yes
Injection site urticaria	42.37 ( 28.39 - 63.24 )	5.78 ( 4.88 - 6.84 )	36.59	No
Injection site warmth	141.57 ( 84.54 - 237.06 )	16.82 ( 13.35 - 21.18 )	124.75	No
Off label use	0.67 ( 0.55 - 0.82 )	1.98 ( 1.92 - 2.04 )	1.31	No
Foetal exposure during pregnancy	0.28 ( 0.19 - 0.43 )	0.95 ( 0.88 - 1.03 )	0.67	No
Maternal exposure during pregnancy	0.55 ( 0.29 - 1.03 )	4.57 ( 4.04 - 5.16 )	4.02	No
Abdominal pain	2.05 ( 1.78 - 2.36 )	1.68 ( 1.52 - 1.86 )	0.37	Yes
Haematochezia	3.11 ( 2.34 - 4.12 )	16.34 ( 15.06 - 17.73 )	13.23	No
Diarrhoea	1.49 ( 1.28 - 1.73 )	1.49 ( 1.39 - 1.6 )	0	Yes
Abdominal pain upper	1.24 ( 1.01 - 1.52 )	1.68 ( 1.52 - 1.86 )	0.44	No
Frequent bowel movements	11.48 ( 7.21 - 18.28 )	28.07 ( 24.01 - 32.81 )	16.59	No
Arthralgia	5.31 ( 4.61 - 6.11 )	3.64 ( 3.37 - 3.94 )	1.67	No
Pain in extremity	2.1 ( 1.7 - 2.6 )	1.87 ( 1.67 - 2.1 )	0.23	Yes
Joint swelling	9.84 ( 7.74 - 12.49 )	6.33 ( 5.53 - 7.23 )	3.51	No
Arthritis	12.1 ( 9.31 - 15.74 )	8.55 ( 7.41 - 9.86 )	3.55	No
Back pain	2.27 ( 1.77 - 2.91 )	2.12 ( 1.85 - 2.44 )	0.15	Yes
Nasopharyngitis	4.92 ( 4.06 - 5.97 )	2.99 ( 2.73 - 3.28 )	1.93	No
Influenza	2.8 ( 2.09 - 3.76 )	2.31 ( 2.07 - 2.59 )	0.49	Yes
Sinusitis	4.53 ( 3.51 - 5.84 )	3.62 ( 3.16 - 4.16 )	0.91	Yes
Clostridium difficile infection	44.77 ( 26.27 - 76.3 )	6.94 ( 5.97 - 8.07 )	37.83	No
Infection	1.82 ( 1.4 - 2.38 )	1.38 ( 1.2 - 1.59 )	0.44	No
Pharyngitis streptococcal	9 ( 6.55 - 12.37 )	5.23 ( 4.42 - 6.18 )	3.77	No
Dyspnoea	2.18 ( 1.93 - 2.46 )	0.99 ( 0.89 - 1.09 )	1.19	No
Cough	2.11 ( 1.8 - 2.47 )	1.26 ( 1.15 - 1.39 )	0.85	No
Oropharyngeal pain	8.48 ( 6.91 - 10.41 )	3.4 ( 3.02 - 3.82 )	5.08	No
Rhinorrhoea	3.48 ( 2.65 - 4.56 )	1.84 ( 1.58 - 2.16 )	1.64	No
Headache	1.61 ( 1.43 - 1.82 )	1.3 ( 1.21 - 1.39 )	0.31	Yes
Dizziness	1.01 ( 0.82 - 1.23 )	1.22 ( 1.1 - 1.36 )	0.21	Yes
Weight decreased	1.3 ( 1.05 - 1.61 )	1.82 ( 1.64 - 2.03 )	0.52	No
Drug level decreased	3.09 ( 0.39 - 24.69 )	14.54 ( 12.56 - 16.83 )	11.45	No
Premature baby	2.41 ( 2.03 - 2.86 )	1.54 ( 1.4 - 1.69 )	0.87	No
Uveitis	21.72 ( 13.88 - 33.99 )	20.39 ( 17.16 - 24.24 )	1.33	Yes
Anaphylactic reaction	2.81 ( 2.26 - 3.49 )	1.53 ( 1.32 - 1.76 )	1.28	No
Anaemia	1.44 ( 1.13 - 1.85 )	1.14 ( 1 - 1.31 )	0.3	Yes
Dehydration	1.74 ( 1.39 - 2.17 )	1.29 ( 1.11 - 1.5 )	0.45	No
Hospitalisation	3.06 ( 2.04 - 4.6 )	1.31 ( 1.15 - 1.51 )	1.75	No
Viral infection	2.25 ( 1.76 - 2.89 )	1.49 ( 1.28 - 1.75 )	0.76	No
